# Supplementary material for: Synthesis of perhalogenated silylboranes (X = Cl, I) and their application in regiodivergent alkene silaboration
Source: Chem Sci. 2025 Sep 10;16(43):20329–43. doi: 10.1039/d5sc06234a (PMC12501792; doi:10.1039/d5sc06234a)
Supplement: SC-016-D5SC06234A-s001 [file SC-016-D5SC06234A-s001.xyz]

6
C2H4
C        0.000000000      0.000000000      0.666042000
C        0.000000000      0.000000000     -0.666042000
H        0.000000000      0.931690000      1.238749000
H        0.000000000     -0.931690000      1.238749000
H        0.000000000      0.931690000     -1.238749000
H        0.000000000     -0.931690000     -1.238749000
9
SMe2
S        0.000000000      0.656016000     -0.000001000
C        1.380395000     -0.507488000      0.000001000
C       -1.380395000     -0.507488000      0.000001000
H        2.308579000      0.080524000      0.000001000
H        1.365222000     -1.141863000     -0.898368000
H        1.365220000     -1.141863000      0.898369000
H       -2.308579000      0.080524000      0.000001000
H       -1.365220000     -1.141862000      0.898369000
H       -1.365222000     -1.141863000     -0.898367000
16
C6H10
C        0.693796000     -1.185033000     -0.316509000
C        1.491525000      0.045294000      0.108411000
C        0.667355000      1.299220000      0.058177000
C       -0.667355000      1.299220000     -0.058177000
C       -1.491525000      0.045294000     -0.108411000
C       -0.693797000     -1.185033000      0.316508000
H        1.241237000     -2.102330000     -0.052788000
H        0.587581000     -1.185736000     -1.414635000
H        2.381731000      0.166372000     -0.530199000
H        1.886738000     -0.089782000      1.132082000
H        1.199029000      2.254591000      0.115099000
H       -1.199028000      2.254592000     -0.115100000
H       -1.886739000     -0.089781000     -1.132081000
H       -2.381730000      0.166373000      0.530201000
H       -1.241237000     -2.102330000      0.052787000
H       -0.587581000     -1.185737000      1.414635000
4
BI3
B        0.000000000      0.000000000     -0.000855000
I        0.000000000      0.000000000      2.120560000
I        0.000000000      1.838046000     -1.060240000
I        0.000000000     -1.838046000     -1.060240000
13
BI3_SMe2
B        0.000015000      0.024017000      0.140620000
I       -1.845568000      1.226984000     -0.217654000
I        0.000730000     -1.870123000     -1.024315000
I        1.844991000      1.228120000     -0.217088000
S       -0.000060000     -0.295000000      2.068324000
C       -1.383770000     -1.398782000      2.394130000
C        1.383000000     -1.399658000      2.393920000
H       -1.304785000     -2.299121000      1.770466000
H       -2.307505000     -0.851206000      2.171565000
H       -1.350586000     -1.654826000      3.461126000
H        1.350710000     -1.654544000      3.461216000
H        2.306998000     -0.853153000      2.169790000
H        1.302574000     -2.300566000      1.771269000
7
2
B       -0.276827000      1.297762000      0.000000000
Si       0.087451000     -0.696192000      0.000000000
I        1.397433000     -1.247180000     -2.010908000
I        1.397433000     -1.247180000      2.010908000
I       -1.945901000     -2.077911000      0.000000000
I        1.397433000      2.586859000      0.000000000
I       -2.243383000      2.046881000      0.000000000
16
2_SMe2
B       -1.198533000      0.041486000     -0.293698000
Si       0.819855000     -0.017208000     -0.011619000
I        1.969637000      2.159665000     -0.334752000
I        1.361257000     -0.727005000      2.289171000
I        1.890728000     -1.609842000     -1.583957000
I       -2.056400000      1.709193000      0.896367000
I       -2.007066000     -1.962893000      0.285119000
S       -1.613962000      0.161175000     -2.186933000
C       -1.080543000      1.786428000     -2.747593000
H       -1.438504000      2.564740000     -2.060667000
H       -1.494090000      1.929285000     -3.754399000
H        0.014444000      1.784854000     -2.798226000
C       -3.401616000      0.357266000     -2.272505000
H       -3.857206000     -0.557333000     -1.874536000
H       -3.661280000      0.473898000     -3.332401000
H       -3.714570000      1.233771000     -1.690394000
13
2_C2H4
B       -1.206577000      0.000560000     -0.903607000
Si       0.675590000      0.009478000     -0.050335000
I        0.491213000     -0.037625000      2.409029000
I        2.047253000     -1.948051000     -0.708358000
I        2.015879000      2.022050000     -0.591935000
I       -2.083336000     -1.892059000     -0.080244000
I       -2.194790000      1.847032000     -0.128996000
C       -1.781631000     -0.202872000     -2.669039000
C       -0.477940000      0.238730000     -2.573172000
H       -1.985545000     -1.246204000     -2.905094000
H       -2.612965000      0.498962000     -2.742768000
H        0.345372000     -0.453630000     -2.769847000
H       -0.254402000      1.308774000     -2.579567000
13
TS 1
B       -1.497436000      0.011844000     -1.078200000
I       -2.085023000      1.917073000     -0.140107000
I       -2.183207000     -1.889377000     -0.200283000
I        0.242093000     -0.070173000      2.241237000
I        2.062498000      2.029664000     -0.471570000
I        2.166217000     -1.977725000     -0.501482000
Si       0.679940000     -0.011121000     -0.204636000
C       -0.112527000     -0.090282000     -2.292107000
C       -1.527532000      0.046499000     -2.659764000
H        0.530768000      0.765971000     -2.519922000
H        0.322904000     -1.079512000     -2.453047000
H       -1.809750000      1.002515000     -3.102252000
H       -1.972216000     -0.831316000     -3.130763000
13
TS 2
B       -1.203094000      0.056429000     -0.658313000
Si       0.717659000     -0.016849000     -0.001372000
I        0.957156000     -0.088286000      2.448877000
I        1.786934000     -2.060076000     -0.957262000
I        2.081526000      1.892653000     -0.820823000
I       -2.288199000     -1.690140000      0.233359000
I       -2.088455000      2.016004000     -0.005089000
C       -2.287926000     -0.425069000     -3.074163000
C       -1.224182000      0.040613000     -2.318507000
H       -2.902464000     -1.253016000     -2.701894000
H       -2.509839000     -0.038421000     -4.074920000
H       -0.719277000     -0.991212000     -2.416328000
H       -0.622502000      0.824821000     -2.790351000
13
TS 3
B       -1.103845000      0.132356000     -0.813578000
I       -2.150896000      1.962385000     -0.129736000
I       -2.235332000     -1.717388000      0.066099000
I        0.701051000     -0.029528000      2.443606000
I        2.118610000      1.934146000     -0.751656000
I        1.942237000     -2.037209000     -0.780342000
Si       0.754596000      0.002054000     -0.020706000
C       -0.997919000      0.034676000     -2.479234000
C       -2.102805000     -0.855149000     -2.475838000
H       -1.198215000      1.044611000     -2.849237000
H       -0.052161000     -0.395553000     -2.824553000
H       -3.122801000     -0.464455000     -2.457752000
H       -1.978086000     -1.909857000     -2.722686000
22
TS 4
B        0.773421000     -0.548075000     -0.033147000
I        1.036904000     -1.104358000     -2.219868000
I        0.601406000     -2.421182000      1.236447000
I       -2.944231000     -0.990042000     -0.682990000
I       -1.079212000      2.487339000     -1.244146000
I       -1.555334000      1.077913000      2.427769000
Si      -1.031528000      0.377192000      0.090871000
C        1.956763000      0.448015000      0.487764000
C        3.251533000     -0.234337000      0.401628000
H        1.928725000      1.340108000     -0.156774000
H        1.723726000      0.734131000      1.524788000
H        3.658939000     -0.430449000     -0.595693000
H        3.463669000     -1.015055000      1.138086000
S        4.911618000      1.211240000      1.049665000
C        4.597611000      2.535396000     -0.120149000
C        6.308449000      0.378105000      0.287947000
H        3.689504000      3.058633000      0.204899000
H        4.468603000      2.132588000     -1.133498000
H        5.446185000      3.231923000     -0.088663000
H        6.484253000     -0.550165000      0.846898000
H        7.190447000      1.027625000      0.368672000
H        6.093000000      0.154942000     -0.765166000
13
5
B       -2.188819000      0.028371000     -0.746708000
I       -3.539148000      1.508706000      0.002239000
I       -2.714964000     -2.029104000     -0.472444000
I        0.382004000     -0.091330000      1.944675000
I        2.437923000      2.244000000     -0.542316000
I        3.341369000     -1.643460000     -0.276030000
Si       1.504889000     -0.013686000     -0.240167000
C        0.300716000     -0.394163000     -1.625936000
C       -0.967783000      0.460313000     -1.618367000
H        0.874856000     -0.241150000     -2.554796000
H        0.070729000     -1.470500000     -1.568561000
H       -0.736788000      1.524665000     -1.452932000
H       -1.411483000      0.432867000     -2.636568000
22
9
B        0.838992000     -0.565431000      0.000143000
I        0.840302000     -1.870795000     -1.864442000
I        0.836933000     -1.878517000      1.859300000
I       -2.937981000     -1.105542000     -0.005897000
I       -1.207803000      1.893554000     -1.975672000
I       -1.213167000      1.883427000      1.983257000
Si      -0.957065000      0.381592000      0.000301000
C        2.065490000      0.478053000      0.003423000
C        3.422926000     -0.183127000      0.003286000
H        1.958504000      1.123614000     -0.882774000
H        1.957113000      1.119815000      0.892207000
H        3.585433000     -0.812308000     -0.884929000
H        3.585050000     -0.813252000      0.890880000
S        4.870093000      0.923784000      0.004051000
C        4.588565000      2.012245000      1.399458000
C        4.590941000      2.010823000     -1.392947000
H        4.587194000      1.390774000      2.304366000
H        3.638445000      2.548710000      1.288040000
H        5.429978000      2.715933000      1.435965000
H        4.590860000      1.388380000     -2.297182000
H        5.432537000      2.714320000     -1.428881000
H        3.640766000      2.547634000     -1.283682000
13
10
B       -0.671102000      0.780025000     -0.931757000
I       -0.986330000      2.760545000     -0.204013000
I       -3.155156000     -0.961145000      0.110433000
I        0.832770000     -0.071018000      2.404236000
I        2.916662000      0.818946000     -0.909852000
I        0.919021000     -2.617301000     -0.674551000
Si       0.848929000     -0.231921000     -0.049142000
C       -1.509966000      0.247038000     -2.149695000
C       -2.972802000      0.118619000     -1.778445000
H       -1.428312000      0.958640000     -2.991508000
H       -1.125980000     -0.723558000     -2.499041000
H       -3.450343000      1.085048000     -1.583550000
H       -3.557554000     -0.458780000     -2.501737000
13
11
B       -1.131684000     -0.268144000     -0.567888000
Si       0.793456000      0.053277000     -0.047523000
I        1.163904000     -0.152669000      2.380540000
I        2.210899000     -1.625096000     -1.185146000
I        1.606999000      2.280865000     -0.759890000
I       -1.898214000     -2.211705000      0.027867000
I       -2.434854000      1.610901000      0.268293000
C       -2.982790000      0.145330000     -2.497906000
C       -1.827792000      0.581337000     -1.657869000
H       -3.669687000     -0.517017000     -1.957037000
H       -3.534834000      0.997473000     -2.914578000
H       -2.558400000     -0.423976000     -3.343089000
H       -1.206422000      1.356648000     -2.124057000
13
12
C        0.315781000      0.128186000      1.380285000
C        0.060876000     -0.873740000      2.518161000
B        1.721272000      0.019487000      0.702575000
I        2.553702000     -1.856443000      0.116271000
I        2.914073000      1.766461000      0.399602000
Si      -1.104804000      0.072668000      0.119683000
I       -1.632097000     -2.219393000     -0.590447000
I       -3.105864000      0.995924000      1.222931000
I       -0.647083000      1.418499000     -1.880251000
H        0.211307000      1.158448000      1.766658000
H        0.132266000     -1.912259000      2.169274000
H       -0.933979000     -0.725179000      2.962578000
H        0.806622000     -0.729987000      3.312708000
22
5_SMe2
Si       1.929436000     -0.008651000     -0.046913000
I        3.315910000     -0.393603000     -2.041334000
I        2.523456000     -1.683142000      1.658692000
I        2.453042000      2.224968000      0.852661000
C        0.120057000     -0.134519000     -0.504951000
H       -0.039106000      0.596587000     -1.315730000
H       -0.010804000     -1.134709000     -0.951809000
C       -0.858591000      0.092139000      0.644382000
H       -0.683657000      1.093033000      1.075240000
H       -0.652952000     -0.631491000      1.452986000
B       -2.403507000     -0.024629000      0.240083000
I       -3.040024000      1.546496000     -1.245971000
I       -2.958535000     -2.088938000     -0.499837000
S       -3.442205000      0.133005000      1.897737000
C       -3.140913000      1.803393000      2.499512000
H       -2.094989000      1.858599000      2.823755000
H       -3.798136000      1.969835000      3.362270000
H       -3.341119000      2.535867000      1.706278000
C       -5.176164000      0.237245000      1.440735000
H       -5.337710000      1.080554000      0.756865000
H       -5.754585000      0.361257000      2.364796000
H       -5.446611000     -0.709240000      0.956691000
22
10_SMe2
C       -1.818586000     -0.177410000      0.116975000
C       -3.120000000      0.516013000      0.445675000
I       -4.861046000     -0.625857000     -0.202648000
B       -0.491222000      0.632406000      0.552178000
Si       1.193817000     -0.346971000     -0.079382000
I       -0.347649000      2.685393000     -0.413392000
I        0.972292000     -0.819626000     -2.508388000
I        3.364717000      0.832002000      0.164191000
I        1.520210000     -2.575707000      0.997319000
S       -0.629409000      1.065618000      2.453662000
C       -0.944418000     -0.475859000      3.334065000
C        0.995707000      1.506271000      3.083174000
H       -1.762083000     -0.349879000     -0.968495000
H       -1.796162000     -1.177049000      0.583259000
H       -3.225569000      1.478874000     -0.065548000
H       -3.297345000      0.655808000      1.518428000
H       -1.928658000     -0.845988000      3.022532000
H       -0.970016000     -0.234404000      4.404547000
H       -0.167313000     -1.219073000      3.119912000
H        1.361735000      2.352443000      2.489314000
H        1.684262000      0.655373000      3.015494000
H        0.866366000      1.816621000      4.127681000
22
11_SMe2
B       -0.742108000     -0.980588000     -0.641673000
Si       0.771133000      0.252684000      0.052238000
I        0.405235000      1.275770000      2.283568000
I        3.017233000     -0.806088000      0.329849000
I        1.189756000      2.134977000     -1.535450000
I       -1.511619000     -2.178919000      1.099506000
I       -2.759966000      1.403876000     -0.256883000
C       -3.058459000     -1.035602000     -2.011720000
C       -1.903651000     -0.211967000     -1.469150000
H       -3.591753000     -1.562198000     -1.208674000
H       -3.775633000     -0.401813000     -2.549839000
H       -2.686614000     -1.790547000     -2.721882000
H       -1.445125000      0.369038000     -2.284442000
C        0.914463000     -3.608208000     -1.175413000
H        0.290669000     -4.183201000     -0.481842000
H        1.254568000     -4.258634000     -1.992120000
H        1.765127000     -3.155437000     -0.654547000
C        0.991757000     -1.567428000     -3.090731000
H        1.233474000     -2.300884000     -3.870301000
H        1.904270000     -1.229845000     -2.584169000
H        0.462553000     -0.719750000     -3.542395000
S       -0.138462000     -2.364488000     -1.933875000
22
12_SMe2
C       -0.286658000     -0.229070000      1.256652000
C       -0.034022000      0.623409000      2.514427000
B       -1.718405000      0.010783000      0.552568000
I       -1.867852000      1.946199000     -0.605211000
I       -2.395877000     -1.733013000     -0.704698000
Si       1.276210000     -0.097853000      0.183121000
I        2.257725000      2.172051000      0.214633000
I        2.957135000     -1.576574000      1.258672000
I        1.182635000     -0.768273000     -2.178378000
H       -0.250481000     -1.294925000      1.548824000
H       -0.201883000      1.691145000      2.317201000
H        0.990919000      0.508140000      2.897576000
H       -0.700935000      0.320180000      3.334314000
S       -3.051414000      0.293755000      1.991606000
C       -4.669529000      0.353708000      1.214655000
H       -4.696667000      1.242654000      0.573320000
H       -4.844780000     -0.555428000      0.625037000
H       -5.410837000      0.452557000      2.017813000
C       -3.159130000     -1.275537000      2.869490000
H       -3.407278000     -2.083334000      2.168473000
H       -3.933245000     -1.173389000      3.640763000
H       -2.190658000     -1.467444000      3.347195000
23
2_C6H10
B       -1.051400000     -0.362758000      0.165553000
Si       0.908047000      0.201551000      0.076406000
I        2.186889000     -1.049100000     -1.625461000
I        1.266679000      2.604047000     -0.488320000
I        2.022623000     -0.154127000      2.274102000
I       -1.972123000      0.187546000     -1.786397000
I       -0.996715000     -2.608361000      0.375025000
C       -4.379962000      0.785324000      1.028441000
C       -3.465324000     -0.260081000      1.663750000
C       -1.993211000      0.114938000      1.658664000
C       -1.625549000      1.452966000      1.553440000
C       -2.528796000      2.500181000      1.067172000
C       -3.993459000      2.209909000      1.404760000
H       -5.416325000      0.584032000      1.335548000
H       -4.351903000      0.681971000     -0.065238000
H       -3.610124000     -1.240416000      1.191043000
H       -3.730550000     -0.393871000      2.725584000
H       -1.354808000     -0.451122000      2.348798000
H       -0.613893000      1.738864000      1.857871000
H       -2.390882000      2.529599000     -0.035494000
H       -2.180690000      3.478781000      1.425987000
H       -4.634824000      2.933093000      0.882976000
H       -4.143510000      2.371549000      2.483913000
23
3_C6H10
B       -0.197192000     -0.444541000     -0.444769000
Cl      -0.346150000     -2.251769000     -0.341426000
Cl      -0.623230000      0.195186000     -2.084023000
Cl       3.065246000     -0.821500000     -0.969912000
Cl       2.033312000     -0.246985000      2.134368000
Cl       1.959749000      2.183411000     -0.120159000
Si       1.628663000      0.156352000      0.143881000
C       -3.665741000     -0.588432000      0.032501000
C       -2.772718000     -0.964796000      1.211063000
C       -1.536893000     -0.113266000      1.261964000
C       -1.492543000      1.120040000      0.683884000
C       -2.636613000      1.724215000     -0.065267000
C       -3.933780000      0.915852000      0.034493000
H       -4.610510000     -1.146879000      0.086031000
H       -3.170794000     -0.882882000     -0.908944000
H       -2.493707000     -2.026475000      1.193856000
H       -3.305855000     -0.800575000      2.164417000
H       -0.738200000     -0.409020000      1.950180000
H       -0.623475000      1.765239000      0.850754000
H       -2.327610000      1.865634000     -1.113803000
H       -2.770172000      2.742804000      0.332854000
H       -4.604989000      1.195098000     -0.789269000
H       -4.452044000      1.177320000      0.971164000
23
TS 1'
B       -1.541321000     -0.186353000      0.470984000
Si       0.824941000      0.185208000      0.078011000
I        1.067650000     -1.037255000     -2.081550000
I        2.221974000      2.184062000     -0.453076000
I        2.185365000     -1.059485000      1.746641000
I       -2.496696000      0.528579000     -1.368413000
I       -1.352285000     -2.384417000      0.594880000
C       -3.232017000      2.649739000      1.671729000
C       -3.151231000      1.218254000      2.186899000
C       -1.849310000      0.479936000      1.866432000
C       -0.624408000      1.244212000      1.500457000
C       -0.796791000      2.681197000      1.062689000
C       -1.906940000      3.364152000      1.866057000
H       -4.038263000      3.175944000      2.203475000
H       -3.494868000      2.663037000      0.603685000
H       -4.001271000      0.622268000      1.824102000
H       -3.234548000      1.239711000      3.284671000
H       -1.614953000     -0.248206000      2.648345000
H        0.231676000      1.046751000      2.163038000
H       -1.050175000      2.744154000     -0.006878000
H        0.152278000      3.208311000      1.197377000
H       -1.971098000      4.410632000      1.535310000
H       -1.635511000      3.382686000      2.934689000
23
TS 2'
B       -1.040403000     -0.401584000      0.052551000
Si       0.888331000      0.254639000      0.049749000
I        2.505131000     -1.408724000     -0.796273000
I        1.277465000      2.304105000     -1.327686000
I        1.600899000      0.877981000      2.362047000
I       -1.587037000     -0.734024000     -2.114291000
I       -0.977168000     -2.372123000      1.170385000
C       -4.661443000      1.020843000      0.389961000
C       -3.608476000      0.012473000      0.832941000
C       -2.181799000      0.557463000      0.731752000
C       -2.029715000      1.960714000      0.722986000
C       -3.109938000      2.928507000      0.835438000
C       -4.490388000      2.353419000      1.105319000
H       -5.662948000      0.610124000      0.577161000
H       -4.579001000      1.175617000     -0.699051000
H       -3.675074000     -0.898764000      0.225244000
H       -3.794655000     -0.300544000      1.871311000
H       -1.708905000      0.686134000      1.785950000
H       -1.015118000      2.370443000      0.669305000
H       -3.052800000      3.397396000     -0.176612000
H       -2.810740000      3.751898000      1.503259000
H       -5.255078000      3.076092000      0.791395000
H       -4.612166000      2.211683000      2.190755000
23
Int 1
Si       0.107828000     -0.765763000      0.000059000
B       -0.063964000      1.327852000     -0.000383000
I        2.500124000     -1.377035000      0.000687000
I       -0.885092000     -1.869951000     -1.982007000
I        0.999523000      1.983167000     -1.847908000
I       -0.885807000     -1.869017000      1.982366000
I        0.999059000      1.983743000      1.847346000
C       -3.820674000      1.119144000      1.245668000
C       -2.361081000      1.558183000      1.259264000
C       -1.602594000      1.463825000     -0.000521000
C       -2.361110000      1.557341000     -1.260523000
C       -3.820365000      1.117197000     -1.246417000
C       -4.549176000      1.596855000     -0.000838000
H       -4.306351000      1.491413000      2.158193000
H       -3.856225000      0.019179000      1.295844000
H       -1.788712000      1.128734000      2.093749000
H       -2.291434000      2.655189000      1.449391000
H       -2.292806000      2.654500000     -1.450030000
H       -1.788401000      1.128493000     -2.094997000
H       -3.855028000      0.017121000     -1.294488000
H       -4.306115000      1.487461000     -2.159710000
H       -5.584502000      1.227397000     -0.000580000
H       -4.603953000      2.698561000     -0.001698000
23
TS 3'
B        1.269256000      0.967031000     -0.036990000
Si      -0.651431000     -0.383559000      0.015162000
I       -2.092823000     -0.415059000      2.020065000
I       -2.081167000     -0.574085000     -1.989793000
I        0.499075000     -2.586948000      0.107106000
I        2.316216000      0.406317000     -1.864100000
I        2.321338000      0.552971000      1.825285000
C       -1.722069000      3.310214000      1.120349000
C       -0.354674000      2.637325000      1.171503000
C        0.100281000      1.921583000     -0.072783000
C       -0.355554000      2.541702000     -1.366900000
C       -1.725170000      3.211400000     -1.365427000
C       -1.913131000      4.114902000     -0.156284000
H       -1.826130000      3.948440000      2.009787000
H       -2.511210000      2.545561000      1.188755000
H       -0.247353000      2.003736000      2.060930000
H        0.425530000      3.415980000      1.293326000
H        0.422016000      3.312480000     -1.543714000
H       -0.243801000      1.845587000     -2.207595000
H       -2.511392000      2.440531000     -1.369322000
H       -1.834924000      3.776014000     -2.302655000
H       -2.913266000      4.571858000     -0.172930000
H       -1.183713000      4.942368000     -0.190473000
23
7
C       -1.050021000     -0.005322000      4.074465000
C       -1.188558000     -1.260289000      3.221657000
C       -0.197663000     -1.266924000      2.058578000
C       -0.352306000     -0.001475000      1.171882000
C       -0.197412000      1.261492000      2.061949000
C       -1.188418000      1.251874000      3.224953000
Si       1.150176000     -0.000258000     -0.049283000
I        1.255441000      1.990457000     -1.489820000
I        3.257318000     -0.002693000      1.250850000
B       -1.668874000     -0.000098000      0.301956000
I       -2.649945000      1.800984000     -0.323010000
I       -2.652119000     -1.798859000     -0.326234000
H       -0.061710000     -0.005990000      4.565323000
H       -1.801204000     -0.006326000      4.878381000
H       -2.216359000     -1.327890000      2.828068000
H       -1.024971000     -2.161646000      3.831031000
H       -0.316373000     -2.180159000      1.460643000
H        0.822580000     -1.288020000      2.474858000
H       -0.315887000      2.176440000      1.466609000
H        0.822824000      1.281336000      2.478331000
H       -2.216196000      1.320462000      2.831435000
H       -1.024928000      2.151627000      3.836703000
I        1.253841000     -1.986716000     -1.495788000
23
13
C        0.339894000     -3.136769000      2.313713000
C        1.684256000     -2.526736000      2.695006000
C        1.611354000     -1.011372000      2.850386000
C        0.956878000     -0.267194000      1.650177000
C       -0.392907000     -0.954351000      1.328857000
C       -0.268961000     -2.460365000      1.086338000
B        2.024606000     -0.019422000      0.512691000
I        3.050290000     -1.505302000     -0.643202000
I        2.694442000      1.997031000      0.187664000
Si      -1.488158000     -0.059135000      0.076298000
I       -0.630983000     -0.125410000     -2.225916000
I       -3.725614000     -1.096262000      0.088952000
I       -1.762536000      2.297235000      0.740435000
H       -0.364471000     -3.034463000      3.157140000
H        0.452381000     -4.215179000      2.126450000
H        2.431346000     -2.789926000      1.931893000
H        2.041700000     -2.962222000      3.640472000
H        2.612733000     -0.599602000      3.048588000
H        0.998694000     -0.770767000      3.735590000
H        0.712047000      0.739774000      2.020122000
H       -1.009648000     -0.824209000      2.241966000
H        0.354626000     -2.650108000      0.199792000
H       -1.258034000     -2.893978000      0.879070000
