# Supplementary material for: Synthesis of perhalogenated silylboranes (X = Cl, I) and their application in regiodivergent alkene silaboration
Source: Chem Sci. 2025 Sep 10;16(43):20329–43. doi: 10.1039/d5sc06234a (PMC12501792; doi:10.1039/d5sc06234a)
Supplement: SC-016-D5SC06234A-s003 [file SC-016-D5SC06234A-s003.cif]

# Supplementary Information (SI) for Chemical Science.
# This journal is © The Royal Society of Chemistry 2025

####################################################################### 
# 
# This file contains crystal structure data downloaded from the 
# Cambridge Structural Database (CSD) hosted by the Cambridge 
# Crystallographic Data Centre (CCDC).
# 
# Full information about CCDC data access policies and citation 
# guidelines are available at http://www.ccdc.cam.ac.uk/access/V1 
# 
# Audit and citation data items may have been added by the CCDC. 
# Please retain this information to preserve the provenance of 
# this file and to allow appropriate attribution of the data. 
# 
#######################################################################

data_2_IDipp_wa3539_JH200
_database_code_depnum_ccdc_archive 'CCDC 2470869'
loop_
_audit_author_name
_audit_author_address
'Alexander Virovets'
;Goethe University of Frankfurt
Germany
;
_audit_update_record             
;
2025-07-08 deposited with the CCDC.	2025-09-10 downloaded from the CCDC.
;

_audit_creation_method           SHELXL-2019/3
_shelx_SHELXL_version_number     2019/3
_chemical_name_systematic        ?
_chemical_name_common            ?
_chemical_melting_point          ?
_chemical_formula_moiety         'C27 H36 B I5 N2 Si'
_chemical_formula_sum            'C27 H36 B I5 N2 Si'
_chemical_formula_weight         1061.98

loop_
_atom_type_symbol
_atom_type_description
_atom_type_scat_dispersion_real
_atom_type_scat_dispersion_imag
_atom_type_scat_source
C C 0.0033 0.0016 'International Tables Vol C Tables 4.2.6.8 and 6.1.1.4'
H H 0.0000 0.0000 'International Tables Vol C Tables 4.2.6.8 and 6.1.1.4'
B B 0.0013 0.0007 'International Tables Vol C Tables 4.2.6.8 and 6.1.1.4'
N N 0.0061 0.0033 'International Tables Vol C Tables 4.2.6.8 and 6.1.1.4'
Si Si 0.0817 0.0704 'International Tables Vol C Tables 4.2.6.8 and 6.1.1.4'
I I -0.4742 1.8119 'International Tables Vol C Tables 4.2.6.8 and 6.1.1.4'

_space_group_crystal_system      triclinic
_space_group_IT_number           2
_space_group_name_H-M_alt        'P -1'
_space_group_name_Hall           '-P 1'

_shelx_space_group_comment       
;
The symmetry employed for this shelxl refinement is uniquely defined
by the following loop, which should always be used as a source of
symmetry information in preference to the above space-group names.
They are only intended as comments.
;

loop_
_space_group_symop_operation_xyz
'x, y, z'
'-x, -y, -z'

_cell_length_a                   9.9369(3)
_cell_length_b                   10.2194(2)
_cell_length_c                   17.2209(4)
_cell_angle_alpha                90.8586(18)
_cell_angle_beta                 95.7957(19)
_cell_angle_gamma                106.056(2)
_cell_volume                     1670.27(7)
_cell_formula_units_Z            2
_cell_measurement_temperature    173(2)
_cell_measurement_reflns_used    25123
_cell_measurement_theta_min      2.9090
_cell_measurement_theta_max      30.4200

_exptl_crystal_description       plate
_exptl_crystal_colour            colourless
_exptl_crystal_density_meas      ?
_exptl_crystal_density_method    ?
_exptl_crystal_density_diffrn    2.112
_exptl_crystal_F_000             992
_exptl_transmission_factor_min   ?
_exptl_transmission_factor_max   ?
_exptl_crystal_size_max          0.260
_exptl_crystal_size_mid          0.230
_exptl_crystal_size_min          0.130
_exptl_absorpt_coefficient_mu    4.710
_shelx_estimated_absorpt_T_min   0.374
_shelx_estimated_absorpt_T_max   0.580
_exptl_absorpt_correction_T_min  0.48997
_exptl_absorpt_correction_T_max  1.00000
_exptl_absorpt_correction_type   multi-scan
_exptl_absorpt_process_details   
;
CrysAlisPro 1.171.42.43a (Rigaku Oxford Diffraction, 2022)
Empirical absorption correction using spherical harmonics,
implemented in SCALE3 ABSPACK scaling algorithm.
;

_diffrn_ambient_temperature      173(2)
_diffrn_radiation_wavelength     0.71073
_diffrn_radiation_type           MoK\a
_diffrn_measurement_device       '2-circle goniometer'
_diffrn_measurement_device_type  'STOE IPDS II two-circle-diffractometer'
_diffrn_detector                 'image plate'
_diffrn_detector_type            'STOE image plate (34 cm diameter)'
_diffrn_detector_area_resol_mean 6.67
_diffrn_source                   'Genix 3D I\mS microfocus X-ray source'
_diffrn_radiation_monochromator  mirror
_diffrn_measurement_method       \w
_diffrn_reflns_number            26704
_diffrn_reflns_av_unetI/netI     0.0258
_diffrn_reflns_av_R_equivalents  0.0379
_diffrn_reflns_limit_h_min       -12
_diffrn_reflns_limit_h_max       12
_diffrn_reflns_limit_k_min       -12
_diffrn_reflns_limit_k_max       12
_diffrn_reflns_limit_l_min       -21
_diffrn_reflns_limit_l_max       21
_diffrn_reflns_theta_min         2.337
_diffrn_reflns_theta_max         26.732
_diffrn_reflns_theta_full        25.242
_diffrn_measured_fraction_theta_max 0.999
_diffrn_measured_fraction_theta_full 0.999
_diffrn_reflns_Laue_measured_fraction_max 0.999
_diffrn_reflns_Laue_measured_fraction_full 0.999
_diffrn_reflns_point_group_measured_fraction_max 0.999
_diffrn_reflns_point_group_measured_fraction_full 0.999
_reflns_number_total             7087
_reflns_number_gt                6871
_reflns_threshold_expression     'I > 2\s(I)'
_reflns_Friedel_coverage         0.000
_reflns_Friedel_fraction_max     .
_reflns_Friedel_fraction_full    .

_reflns_special_details          
;
 Reflections were merged by SHELXL according to the crystal
 class for the calculation of statistics and refinement.
 
 _reflns_Friedel_fraction is defined as the number of unique
 Friedel pairs measured divided by the number that would be
 possible theoretically, ignoring centric projections and
 systematic absences.
;

_computing_data_collection       'X-Area (Stoe & Cie, 2001)'
_computing_cell_refinement       'CrysAlisPro 1.171.42.43a (Rigaku OD, 2022)'
_computing_data_reduction        'CrysAlisPro 1.171.42.43a (Rigaku OD, 2022)'
_computing_structure_solution    'SHELXT (G. M. Sheldrick, 2015)'
_computing_structure_refinement  'SHELXL-2019/2 (Sheldrick, 2019)'
_computing_molecular_graphics    ?
_computing_publication_material  'IUCr PublCIF online service'

_refine_special_details          Twin
_refine_ls_structure_factor_coef Fsqd
_refine_ls_matrix_type           full
_refine_ls_weighting_scheme      calc
_refine_ls_weighting_details     
'w=1/[\s^2^(Fo^2^)+(0.0449P)^2^+5.2072P] where P=(Fo^2^+2Fc^2^)/3'
_atom_sites_solution_primary     dual
_atom_sites_solution_secondary   difmap
_atom_sites_solution_hydrogens   geom
_refine_ls_hydrogen_treatment    constr
_refine_ls_extinction_method     none
_refine_ls_extinction_coef       .
_refine_ls_number_reflns         7087
_refine_ls_number_parameters     333
_refine_ls_number_restraints     0
_refine_ls_R_factor_all          0.0305
_refine_ls_R_factor_gt           0.0297
_refine_ls_wR_factor_ref         0.0837
_refine_ls_wR_factor_gt          0.0830
_refine_ls_goodness_of_fit_ref   1.048
_refine_ls_restrained_S_all      1.048
_refine_ls_shift/su_max          0.001
_refine_ls_shift/su_mean         0.000

loop_
_atom_site_label
_atom_site_type_symbol
_atom_site_fract_x
_atom_site_fract_y
_atom_site_fract_z
_atom_site_U_iso_or_equiv
_atom_site_adp_type
_atom_site_occupancy
_atom_site_site_symmetry_order
_atom_site_calc_flag
_atom_site_refinement_flags_posn
_atom_site_refinement_flags_adp
_atom_site_refinement_flags_occupancy
_atom_site_disorder_assembly
_atom_site_disorder_group
B1 B 0.3752(4) 0.5567(4) 0.2260(2) 0.0160(7) Uani 1 1 d . . . . .
I1 I 0.27407(3) 0.45045(3) 0.10845(2) 0.02281(7) Uani 1 1 d . . . . .
I2 I 0.44626(3) 0.40994(3) 0.30485(2) 0.02649(8) Uani 1 1 d . . . . .
Si1 Si 0.56718(10) 0.66308(10) 0.19536(6) 0.01716(19) Uani 1 1 d . . . . .
I3 I 0.68625(3) 0.50490(3) 0.14136(2) 0.02988(8) Uani 1 1 d . . . . .
I4 I 0.58823(3) 0.83364(3) 0.09585(2) 0.03291(8) Uani 1 1 d . . . . .
I5 I 0.73456(3) 0.77897(3) 0.30984(2) 0.02627(8) Uani 1 1 d . . . . .
N1 N 0.1459(3) 0.5393(3) 0.29829(17) 0.0150(5) Uani 1 1 d . . . . .
N2 N 0.2067(3) 0.7206(3) 0.23260(17) 0.0147(5) Uani 1 1 d . . . . .
C1 C 0.2510(3) 0.6115(3) 0.25732(19) 0.0139(6) Uani 1 1 d . . . . .
C2 C 0.0367(4) 0.5990(4) 0.2956(2) 0.0194(7) Uani 1 1 d . . . . .
H2 H -0.048761 0.566678 0.318546 0.023 Uiso 1 1 calc R U . . .
C3 C 0.0745(4) 0.7116(4) 0.2545(2) 0.0187(7) Uani 1 1 d . . . . .
H3 H 0.020317 0.773584 0.242701 0.022 Uiso 1 1 calc R U . . .
C11 C 0.2804(4) 0.8437(3) 0.1958(2) 0.0154(6) Uani 1 1 d . . . . .
C12 C 0.2337(4) 0.8625(4) 0.1186(2) 0.0197(7) Uani 1 1 d . . . . .
C13 C 0.2935(4) 0.9885(4) 0.0879(2) 0.0259(8) Uani 1 1 d . . . . .
H13 H 0.263620 1.005057 0.035726 0.031 Uiso 1 1 calc R U . . .
C14 C 0.3955(5) 1.0896(4) 0.1321(3) 0.0285(9) Uani 1 1 d . . . . .
H14 H 0.436925 1.173604 0.109666 0.034 Uiso 1 1 calc R U . . .
C15 C 0.4371(4) 1.0687(4) 0.2090(3) 0.0250(8) Uani 1 1 d . . . . .
H15 H 0.507444 1.138950 0.238586 0.030 Uiso 1 1 calc R U . . .
C16 C 0.3785(4) 0.9471(4) 0.2441(2) 0.0191(7) Uani 1 1 d . . . . .
C21 C 0.1446(4) 0.4308(4) 0.3530(2) 0.0176(7) Uani 1 1 d . . . . .
C22 C 0.0768(4) 0.2956(4) 0.3278(2) 0.0197(7) Uani 1 1 d . . . . .
C23 C 0.0752(4) 0.1970(4) 0.3835(3) 0.0269(8) Uani 1 1 d . . . . .
H23 H 0.029243 0.103973 0.369416 0.032 Uiso 1 1 calc R U . . .
C24 C 0.1395(5) 0.2332(5) 0.4586(3) 0.0317(9) Uani 1 1 d . . . . .
H24 H 0.140576 0.164103 0.494803 0.038 Uiso 1 1 calc R U . . .
C25 C 0.2023(4) 0.3679(4) 0.4821(2) 0.0261(8) Uani 1 1 d . . . . .
H25 H 0.245531 0.390548 0.534103 0.031 Uiso 1 1 calc R U . . .
C26 C 0.2027(4) 0.4710(4) 0.4298(2) 0.0192(7) Uani 1 1 d . . . . .
C121 C 0.1156(4) 0.7578(4) 0.0687(2) 0.0222(7) Uani 1 1 d . . . . .
H121 H 0.092530 0.670930 0.096903 0.027 Uiso 1 1 calc R U . . .
C122 C -0.0161(5) 0.8075(5) 0.0576(3) 0.0324(9) Uani 1 1 d . . . . .
H12A H -0.045604 0.822900 0.108738 0.049 Uiso 1 1 calc R U . . .
H12B H -0.091954 0.738554 0.026752 0.049 Uiso 1 1 calc R U . . .
H12C H 0.004630 0.892903 0.030137 0.049 Uiso 1 1 calc R U . . .
C123 C 0.1615(5) 0.7284(5) -0.0111(2) 0.0342(10) Uani 1 1 d . . . . .
H12D H 0.178863 0.811071 -0.041018 0.051 Uiso 1 1 calc R U . . .
H12E H 0.086727 0.655648 -0.039986 0.051 Uiso 1 1 calc R U . . .
H12F H 0.247919 0.699636 -0.002961 0.051 Uiso 1 1 calc R U . . .
C161 C 0.4078(4) 0.9344(4) 0.3316(2) 0.0214(7) Uani 1 1 d . . . . .
H161 H 0.409359 0.838590 0.341440 0.026 Uiso 1 1 calc R U . . .
C162 C 0.2906(5) 0.9649(5) 0.3743(2) 0.0313(9) Uani 1 1 d . . . . .
H16A H 0.287869 1.058632 0.365251 0.047 Uiso 1 1 calc R U . . .
H16B H 0.309554 0.954092 0.430404 0.047 Uiso 1 1 calc R U . . .
H16C H 0.199750 0.901481 0.354341 0.047 Uiso 1 1 calc R U . . .
C163 C 0.5476(5) 1.0306(4) 0.3670(3) 0.0301(9) Uani 1 1 d . . . . .
H16D H 0.622290 1.024452 0.335214 0.045 Uiso 1 1 calc R U . . .
H16E H 0.570111 1.004772 0.420305 0.045 Uiso 1 1 calc R U . . .
H16F H 0.540387 1.124252 0.368232 0.045 Uiso 1 1 calc R U . . .
C221 C 0.0049(4) 0.2545(4) 0.2454(2) 0.0225(7) Uani 1 1 d . . . . .
H221 H 0.033795 0.335053 0.212357 0.027 Uiso 1 1 calc R U . . .
C222 C -0.1556(5) 0.2170(5) 0.2451(3) 0.0344(10) Uani 1 1 d . . . . .
H22A H -0.187009 0.135941 0.275442 0.052 Uiso 1 1 calc R U . . .
H22B H -0.200336 0.197992 0.191167 0.052 Uiso 1 1 calc R U . . .
H22C H -0.182000 0.293146 0.268379 0.052 Uiso 1 1 calc R U . . .
C223 C 0.0491(5) 0.1374(5) 0.2092(3) 0.0337(9) Uani 1 1 d . . . . .
H22D H 0.151979 0.161963 0.211291 0.051 Uiso 1 1 calc R U . . .
H22E H 0.007520 0.120070 0.154614 0.051 Uiso 1 1 calc R U . . .
H22F H 0.015973 0.055175 0.238346 0.051 Uiso 1 1 calc R U . . .
C261 C 0.2637(4) 0.6196(4) 0.4583(2) 0.0218(7) Uani 1 1 d . . . . .
H261 H 0.239792 0.677622 0.415793 0.026 Uiso 1 1 calc R U . . .
C262 C 0.1971(5) 0.6503(5) 0.5308(3) 0.0380(11) Uani 1 1 d . . . . .
H26A H 0.094400 0.624726 0.519095 0.057 Uiso 1 1 calc R U . . .
H26B H 0.231832 0.747893 0.545344 0.057 Uiso 1 1 calc R U . . .
H26C H 0.222733 0.597918 0.574293 0.057 Uiso 1 1 calc R U . . .
C263 C 0.4238(4) 0.6592(4) 0.4757(3) 0.0278(8) Uani 1 1 d . . . . .
H26D H 0.450168 0.604484 0.517776 0.042 Uiso 1 1 calc R U . . .
H26E H 0.458595 0.756069 0.491944 0.042 Uiso 1 1 calc R U . . .
H26F H 0.465432 0.642453 0.428660 0.042 Uiso 1 1 calc R U . . .

loop_
_atom_site_aniso_label
_atom_site_aniso_U_11
_atom_site_aniso_U_22
_atom_site_aniso_U_33
_atom_site_aniso_U_23
_atom_site_aniso_U_13
_atom_site_aniso_U_12
B1 0.0149(17) 0.0176(18) 0.0156(17) -0.0020(14) 0.0019(14) 0.0046(14)
I1 0.02384(13) 0.02605(13) 0.01716(12) -0.00603(9) -0.00109(9) 0.00624(10)
I2 0.02890(14) 0.02648(14) 0.02708(14) 0.00583(10) 0.00663(10) 0.01122(11)
Si1 0.0149(4) 0.0204(5) 0.0173(4) 0.0018(4) 0.0041(3) 0.0059(4)
I3 0.02677(14) 0.03344(15) 0.03417(15) -0.00453(11) 0.00928(11) 0.01451(11)
I4 0.03117(15) 0.04027(16) 0.03346(16) 0.01879(12) 0.01516(11) 0.01523(12)
I5 0.02005(13) 0.02974(14) 0.02685(14) -0.00358(10) -0.00019(10) 0.00459(10)
N1 0.0124(13) 0.0171(13) 0.0153(13) 0.0019(11) 0.0016(11) 0.0038(11)
N2 0.0135(13) 0.0162(14) 0.0138(13) 0.0030(11) 0.0008(10) 0.0031(11)
C1 0.0135(15) 0.0146(15) 0.0117(15) -0.0011(12) -0.0002(12) 0.0014(12)
C2 0.0140(16) 0.0234(18) 0.0213(17) 0.0026(14) 0.0022(13) 0.0062(13)
C3 0.0159(16) 0.0230(17) 0.0189(17) 0.0021(14) 0.0024(13) 0.0082(14)
C11 0.0166(15) 0.0130(15) 0.0172(16) 0.0026(13) 0.0046(13) 0.0042(12)
C12 0.0210(17) 0.0208(17) 0.0188(17) 0.0024(14) 0.0036(14) 0.0077(14)
C13 0.030(2) 0.028(2) 0.0225(19) 0.0119(16) 0.0065(15) 0.0104(16)
C14 0.031(2) 0.0192(18) 0.034(2) 0.0081(16) 0.0109(17) 0.0035(16)
C15 0.0241(18) 0.0160(17) 0.033(2) -0.0012(15) 0.0067(16) 0.0010(14)
C16 0.0189(16) 0.0185(17) 0.0209(17) -0.0003(14) 0.0029(14) 0.0064(14)
C21 0.0157(15) 0.0199(17) 0.0186(17) 0.0058(14) 0.0055(13) 0.0055(13)
C22 0.0188(16) 0.0200(17) 0.0208(17) 0.0032(14) 0.0064(14) 0.0048(14)
C23 0.031(2) 0.0195(18) 0.032(2) 0.0069(16) 0.0082(17) 0.0071(16)
C24 0.039(2) 0.033(2) 0.027(2) 0.0144(18) 0.0077(18) 0.0157(19)
C25 0.030(2) 0.031(2) 0.0184(18) 0.0071(16) 0.0027(15) 0.0104(17)
C26 0.0155(16) 0.0247(18) 0.0190(17) 0.0020(14) 0.0032(13) 0.0075(14)
C121 0.0245(18) 0.0228(18) 0.0186(17) 0.0014(14) -0.0015(14) 0.0065(15)
C122 0.026(2) 0.037(2) 0.034(2) 0.0009(18) -0.0047(17) 0.0109(18)
C123 0.042(2) 0.043(2) 0.0183(19) -0.0018(17) -0.0002(17) 0.013(2)
C161 0.0226(18) 0.0217(17) 0.0187(17) -0.0030(14) 0.0005(14) 0.0050(14)
C162 0.033(2) 0.040(2) 0.0222(19) -0.0058(17) 0.0062(17) 0.0102(18)
C163 0.028(2) 0.028(2) 0.029(2) -0.0079(17) -0.0039(17) 0.0023(17)
C221 0.0213(18) 0.0178(17) 0.0253(19) 0.0015(14) 0.0035(15) 0.0000(14)
C222 0.022(2) 0.038(2) 0.039(2) 0.0015(19) 0.0006(17) 0.0025(17)
C223 0.042(2) 0.028(2) 0.031(2) -0.0062(17) 0.0062(18) 0.0086(18)
C261 0.0224(18) 0.0237(18) 0.0195(17) -0.0007(14) 0.0023(14) 0.0069(15)
C262 0.030(2) 0.041(3) 0.041(3) -0.015(2) 0.0135(19) 0.0036(19)
C263 0.0213(18) 0.030(2) 0.030(2) -0.0042(17) 0.0024(16) 0.0047(16)

_geom_special_details            
;
 All esds (except the esd in the dihedral angle between two l.s. planes)
 are estimated using the full covariance matrix.  The cell esds are taken
 into account individually in the estimation of esds in distances, angles
 and torsion angles; correlations between esds in cell parameters are only
 used when they are defined by crystal symmetry.  An approximate (isotropic)
 treatment of cell esds is used for estimating esds involving l.s. planes.
;

loop_
_geom_bond_atom_site_label_1
_geom_bond_atom_site_label_2
_geom_bond_distance
_geom_bond_site_symmetry_2
_geom_bond_publ_flag
B1 C1 1.623(5) . ?
B1 Si1 2.043(4) . ?
B1 I2 2.246(4) . ?
B1 I1 2.282(4) . ?
Si1 I4 2.4450(10) . ?
Si1 I3 2.4725(10) . ?
Si1 I5 2.4968(10) . ?
N1 C1 1.368(4) . ?
N1 C2 1.381(4) . ?
N1 C21 1.465(4) . ?
N2 C1 1.366(4) . ?
N2 C3 1.382(4) . ?
N2 C11 1.459(4) . ?
C2 C3 1.343(5) . ?
C2 H2 0.9500 . ?
C3 H3 0.9500 . ?
C11 C12 1.398(5) . ?
C11 C16 1.414(5) . ?
C12 C13 1.397(5) . ?
C12 C121 1.528(5) . ?
C13 C14 1.384(6) . ?
C13 H13 0.9500 . ?
C14 C15 1.385(6) . ?
C14 H14 0.9500 . ?
C15 C16 1.394(5) . ?
C15 H15 0.9500 . ?
C16 C161 1.520(5) . ?
C21 C26 1.395(5) . ?
C21 C22 1.400(5) . ?
C22 C23 1.399(5) . ?
C22 C221 1.521(5) . ?
C23 C24 1.381(6) . ?
C23 H23 0.9500 . ?
C24 C25 1.380(6) . ?
C24 H24 0.9500 . ?
C25 C26 1.396(5) . ?
C25 H25 0.9500 . ?
C26 C261 1.524(5) . ?
C121 C122 1.526(6) . ?
C121 C123 1.540(6) . ?
C121 H121 1.0000 . ?
C122 H12A 0.9800 . ?
C122 H12B 0.9800 . ?
C122 H12C 0.9800 . ?
C123 H12D 0.9800 . ?
C123 H12E 0.9800 . ?
C123 H12F 0.9800 . ?
C161 C163 1.525(5) . ?
C161 C162 1.536(6) . ?
C161 H161 1.0000 . ?
C162 H16A 0.9800 . ?
C162 H16B 0.9800 . ?
C162 H16C 0.9800 . ?
C163 H16D 0.9800 . ?
C163 H16E 0.9800 . ?
C163 H16F 0.9800 . ?
C221 C223 1.528(6) . ?
C221 C222 1.533(6) . ?
C221 H221 1.0000 . ?
C222 H22A 0.9800 . ?
C222 H22B 0.9800 . ?
C222 H22C 0.9800 . ?
C223 H22D 0.9800 . ?
C223 H22E 0.9800 . ?
C223 H22F 0.9800 . ?
C261 C263 1.526(5) . ?
C261 C262 1.538(6) . ?
C261 H261 1.0000 . ?
C262 H26A 0.9800 . ?
C262 H26B 0.9800 . ?
C262 H26C 0.9800 . ?
C263 H26D 0.9800 . ?
C263 H26E 0.9800 . ?
C263 H26F 0.9800 . ?

loop_
_geom_angle_atom_site_label_1
_geom_angle_atom_site_label_2
_geom_angle_atom_site_label_3
_geom_angle
_geom_angle_site_symmetry_1
_geom_angle_site_symmetry_3
_geom_angle_publ_flag
C1 B1 Si1 129.9(3) . . ?
C1 B1 I2 113.8(2) . . ?
Si1 B1 I2 98.50(16) . . ?
C1 B1 I1 103.2(2) . . ?
Si1 B1 I1 99.80(16) . . ?
I2 B1 I1 110.27(16) . . ?
B1 Si1 I4 121.34(12) . . ?
B1 Si1 I3 110.06(12) . . ?
I4 Si1 I3 101.90(4) . . ?
B1 Si1 I5 112.86(12) . . ?
I4 Si1 I5 105.31(4) . . ?
I3 Si1 I5 103.48(4) . . ?
C1 N1 C2 110.8(3) . . ?
C1 N1 C21 130.3(3) . . ?
C2 N1 C21 117.7(3) . . ?
C1 N2 C3 110.5(3) . . ?
C1 N2 C11 130.6(3) . . ?
C3 N2 C11 118.5(3) . . ?
N2 C1 N1 104.3(3) . . ?
N2 C1 B1 127.6(3) . . ?
N1 C1 B1 126.2(3) . . ?
C3 C2 N1 106.9(3) . . ?
C3 C2 H2 126.5 . . ?
N1 C2 H2 126.5 . . ?
C2 C3 N2 107.4(3) . . ?
C2 C3 H3 126.3 . . ?
N2 C3 H3 126.3 . . ?
C12 C11 C16 123.2(3) . . ?
C12 C11 N2 118.2(3) . . ?
C16 C11 N2 117.7(3) . . ?
C13 C12 C11 117.1(3) . . ?
C13 C12 C121 118.8(3) . . ?
C11 C12 C121 123.9(3) . . ?
C14 C13 C12 121.2(4) . . ?
C14 C13 H13 119.4 . . ?
C12 C13 H13 119.4 . . ?
C13 C14 C15 120.2(4) . . ?
C13 C14 H14 119.9 . . ?
C15 C14 H14 119.9 . . ?
C14 C15 C16 121.6(4) . . ?
C14 C15 H15 119.2 . . ?
C16 C15 H15 119.2 . . ?
C15 C16 C11 116.5(3) . . ?
C15 C16 C161 120.7(3) . . ?
C11 C16 C161 122.5(3) . . ?
C26 C21 C22 123.8(3) . . ?
C26 C21 N1 116.9(3) . . ?
C22 C21 N1 119.1(3) . . ?
C23 C22 C21 116.4(4) . . ?
C23 C22 C221 120.4(3) . . ?
C21 C22 C221 123.2(3) . . ?
C24 C23 C22 120.9(4) . . ?
C24 C23 H23 119.6 . . ?
C22 C23 H23 119.6 . . ?
C25 C24 C23 121.1(4) . . ?
C25 C24 H24 119.4 . . ?
C23 C24 H24 119.4 . . ?
C24 C25 C26 120.4(4) . . ?
C24 C25 H25 119.8 . . ?
C26 C25 H25 119.8 . . ?
C21 C26 C25 117.1(4) . . ?
C21 C26 C261 123.4(3) . . ?
C25 C26 C261 119.5(3) . . ?
C122 C121 C12 110.1(3) . . ?
C122 C121 C123 110.5(3) . . ?
C12 C121 C123 111.3(3) . . ?
C122 C121 H121 108.3 . . ?
C12 C121 H121 108.3 . . ?
C123 C121 H121 108.3 . . ?
C121 C122 H12A 109.5 . . ?
C121 C122 H12B 109.5 . . ?
H12A C122 H12B 109.5 . . ?
C121 C122 H12C 109.5 . . ?
H12A C122 H12C 109.5 . . ?
H12B C122 H12C 109.5 . . ?
C121 C123 H12D 109.5 . . ?
C121 C123 H12E 109.5 . . ?
H12D C123 H12E 109.5 . . ?
C121 C123 H12F 109.5 . . ?
H12D C123 H12F 109.5 . . ?
H12E C123 H12F 109.5 . . ?
C16 C161 C163 113.3(3) . . ?
C16 C161 C162 110.3(3) . . ?
C163 C161 C162 107.7(3) . . ?
C16 C161 H161 108.5 . . ?
C163 C161 H161 108.5 . . ?
C162 C161 H161 108.5 . . ?
C161 C162 H16A 109.5 . . ?
C161 C162 H16B 109.5 . . ?
H16A C162 H16B 109.5 . . ?
C161 C162 H16C 109.5 . . ?
H16A C162 H16C 109.5 . . ?
H16B C162 H16C 109.5 . . ?
C161 C163 H16D 109.5 . . ?
C161 C163 H16E 109.5 . . ?
H16D C163 H16E 109.5 . . ?
C161 C163 H16F 109.5 . . ?
H16D C163 H16F 109.5 . . ?
H16E C163 H16F 109.5 . . ?
C22 C221 C223 112.2(3) . . ?
C22 C221 C222 110.3(3) . . ?
C223 C221 C222 110.6(4) . . ?
C22 C221 H221 107.9 . . ?
C223 C221 H221 107.9 . . ?
C222 C221 H221 107.9 . . ?
C221 C222 H22A 109.5 . . ?
C221 C222 H22B 109.5 . . ?
H22A C222 H22B 109.5 . . ?
C221 C222 H22C 109.5 . . ?
H22A C222 H22C 109.5 . . ?
H22B C222 H22C 109.5 . . ?
C221 C223 H22D 109.5 . . ?
C221 C223 H22E 109.5 . . ?
H22D C223 H22E 109.5 . . ?
C221 C223 H22F 109.5 . . ?
H22D C223 H22F 109.5 . . ?
H22E C223 H22F 109.5 . . ?
C26 C261 C263 112.3(3) . . ?
C26 C261 C262 111.0(3) . . ?
C263 C261 C262 110.1(3) . . ?
C26 C261 H261 107.8 . . ?
C263 C261 H261 107.8 . . ?
C262 C261 H261 107.8 . . ?
C261 C262 H26A 109.5 . . ?
C261 C262 H26B 109.5 . . ?
H26A C262 H26B 109.5 . . ?
C261 C262 H26C 109.5 . . ?
H26A C262 H26C 109.5 . . ?
H26B C262 H26C 109.5 . . ?
C261 C263 H26D 109.5 . . ?
C261 C263 H26E 109.5 . . ?
H26D C263 H26E 109.5 . . ?
C261 C263 H26F 109.5 . . ?
H26D C263 H26F 109.5 . . ?
H26E C263 H26F 109.5 . . ?

loop_
_geom_torsion_atom_site_label_1
_geom_torsion_atom_site_label_2
_geom_torsion_atom_site_label_3
_geom_torsion_atom_site_label_4
_geom_torsion
_geom_torsion_site_symmetry_1
_geom_torsion_site_symmetry_2
_geom_torsion_site_symmetry_3
_geom_torsion_site_symmetry_4
_geom_torsion_publ_flag
C3 N2 C1 N1 -3.0(4) . . . . ?
C11 N2 C1 N1 170.3(3) . . . . ?
C3 N2 C1 B1 161.7(3) . . . . ?
C11 N2 C1 B1 -25.0(5) . . . . ?
C2 N1 C1 N2 2.8(4) . . . . ?
C21 N1 C1 N2 -164.6(3) . . . . ?
C2 N1 C1 B1 -162.2(3) . . . . ?
C21 N1 C1 B1 30.4(5) . . . . ?
Si1 B1 C1 N2 39.6(5) . . . . ?
I2 B1 C1 N2 165.0(3) . . . . ?
I1 B1 C1 N2 -75.5(4) . . . . ?
Si1 B1 C1 N1 -158.9(3) . . . . ?
I2 B1 C1 N1 -33.5(4) . . . . ?
I1 B1 C1 N1 86.0(3) . . . . ?
C1 N1 C2 C3 -1.6(4) . . . . ?
C21 N1 C2 C3 167.6(3) . . . . ?
N1 C2 C3 N2 -0.3(4) . . . . ?
C1 N2 C3 C2 2.1(4) . . . . ?
C11 N2 C3 C2 -172.1(3) . . . . ?
C1 N2 C11 C12 113.5(4) . . . . ?
C3 N2 C11 C12 -73.7(4) . . . . ?
C1 N2 C11 C16 -77.1(5) . . . . ?
C3 N2 C11 C16 95.8(4) . . . . ?
C16 C11 C12 C13 3.1(5) . . . . ?
N2 C11 C12 C13 171.9(3) . . . . ?
C16 C11 C12 C121 -172.6(3) . . . . ?
N2 C11 C12 C121 -3.8(5) . . . . ?
C11 C12 C13 C14 0.6(6) . . . . ?
C121 C12 C13 C14 176.5(4) . . . . ?
C12 C13 C14 C15 -2.0(6) . . . . ?
C13 C14 C15 C16 -0.2(6) . . . . ?
C14 C15 C16 C11 3.5(6) . . . . ?
C14 C15 C16 C161 -170.0(4) . . . . ?
C12 C11 C16 C15 -5.1(5) . . . . ?
N2 C11 C16 C15 -173.9(3) . . . . ?
C12 C11 C16 C161 168.4(3) . . . . ?
N2 C11 C16 C161 -0.5(5) . . . . ?
C1 N1 C21 C26 81.7(5) . . . . ?
C2 N1 C21 C26 -85.1(4) . . . . ?
C1 N1 C21 C22 -103.1(4) . . . . ?
C2 N1 C21 C22 90.2(4) . . . . ?
C26 C21 C22 C23 -3.2(6) . . . . ?
N1 C21 C22 C23 -178.0(3) . . . . ?
C26 C21 C22 C221 175.6(3) . . . . ?
N1 C21 C22 C221 0.7(5) . . . . ?
C21 C22 C23 C24 -0.9(6) . . . . ?
C221 C22 C23 C24 -179.7(4) . . . . ?
C22 C23 C24 C25 2.7(7) . . . . ?
C23 C24 C25 C26 -0.3(7) . . . . ?
C22 C21 C26 C25 5.4(5) . . . . ?
N1 C21 C26 C25 -179.7(3) . . . . ?
C22 C21 C26 C261 -173.9(3) . . . . ?
N1 C21 C26 C261 1.0(5) . . . . ?
C24 C25 C26 C21 -3.5(6) . . . . ?
C24 C25 C26 C261 175.8(4) . . . . ?
C13 C12 C121 C122 -67.8(5) . . . . ?
C11 C12 C121 C122 107.9(4) . . . . ?
C13 C12 C121 C123 55.1(5) . . . . ?
C11 C12 C121 C123 -129.2(4) . . . . ?
C15 C16 C161 C163 -26.5(5) . . . . ?
C11 C16 C161 C163 160.4(3) . . . . ?
C15 C16 C161 C162 94.3(4) . . . . ?
C11 C16 C161 C162 -78.8(4) . . . . ?
C23 C22 C221 C223 -50.3(5) . . . . ?
C21 C22 C221 C223 131.0(4) . . . . ?
C23 C22 C221 C222 73.4(5) . . . . ?
C21 C22 C221 C222 -105.3(4) . . . . ?
C21 C26 C261 C263 -109.6(4) . . . . ?
C25 C26 C261 C263 71.1(5) . . . . ?
C21 C26 C261 C262 126.7(4) . . . . ?
C25 C26 C261 C262 -52.6(5) . . . . ?

loop_
_geom_hbond_atom_site_label_D
_geom_hbond_atom_site_label_H
_geom_hbond_atom_site_label_A
_geom_hbond_distance_DH
_geom_hbond_distance_HA
_geom_hbond_distance_DA
_geom_hbond_angle_DHA
_geom_hbond_site_symmetry_A
_geom_hbond_publ_flag
C3 H3 I5 0.95 3.19 3.835(4) 127.1 1_455 yes

_refine_diff_density_max         1.345
_refine_diff_density_min         -2.511
_refine_diff_density_rms         0.160

_shelx_res_file                  
;
TITL a in P-1
    a.res
    created by SHELXL-2019/3 at 09:56:22 on 30-Apr-2024
CELL 0.71073 9.9369 10.2194 17.22086 90.8586 95.7957 106.0562
ZERR 2 0.00025 0.00024 0.00037 0.0018 0.0019 0.0022
LATT 1
SFAC C H B N Si I
UNIT 54 72 2 4 2 10

ACTA
L.S. 10
FMAP 2
PLAN 10
TEMP -100
SIZE 0.23 0.26 0.13
REM colourless plate

CONF
BOND $H
EQIV $1 x-1, y, z
HTAB C3 I5_$1

SHEL 999 0.79
OMIT 1 -2 1
OMIT 0 0 6

WGHT    0.044900    5.207200
FVAR       0.09578
B1    3    0.375160    0.556697    0.225994    11.00000    0.01490    0.01764 =
         0.01555   -0.00204    0.00190    0.00463
I1    6    0.274068    0.450447    0.108449    11.00000    0.02384    0.02605 =
         0.01716   -0.00603   -0.00109    0.00624
I2    6    0.446259    0.409935    0.304855    11.00000    0.02890    0.02648 =
         0.02708    0.00583    0.00663    0.01122
SI1   5    0.567180    0.663084    0.195356    11.00000    0.01493    0.02038 =
         0.01725    0.00176    0.00412    0.00587
I3    6    0.686254    0.504898    0.141359    11.00000    0.02677    0.03344 =
         0.03417   -0.00453    0.00928    0.01451
I4    6    0.588225    0.833635    0.095851    11.00000    0.03117    0.04027 =
         0.03346    0.01879    0.01516    0.01523
I5    6    0.734560    0.778969    0.309840    11.00000    0.02005    0.02974 =
         0.02685   -0.00358   -0.00019    0.00459
N1    4    0.145886    0.539343    0.298287    11.00000    0.01241    0.01706 =
         0.01526    0.00191    0.00158    0.00380
N2    4    0.206666    0.720638    0.232598    11.00000    0.01350    0.01621 =
         0.01377    0.00297    0.00084    0.00308
C1    1    0.251015    0.611537    0.257323    11.00000    0.01352    0.01462 =
         0.01169   -0.00111   -0.00016    0.00135
C2    1    0.036718    0.599044    0.295649    11.00000    0.01405    0.02335 =
         0.02135    0.00261    0.00224    0.00619
AFIX  43
H2    2   -0.048761    0.566678    0.318546    11.00000   -1.20000
AFIX   0
C3    1    0.074479    0.711612    0.254527    11.00000    0.01594    0.02297 =
         0.01886    0.00208    0.00244    0.00820
AFIX  43
H3    2    0.020317    0.773584    0.242701    11.00000   -1.20000
AFIX   0
C11   1    0.280415    0.843671    0.195808    11.00000    0.01657    0.01305 =
         0.01717    0.00256    0.00455    0.00420
C12   1    0.233740    0.862466    0.118569    11.00000    0.02097    0.02078 =
         0.01876    0.00242    0.00356    0.00772
C13   1    0.293489    0.988463    0.087895    11.00000    0.02962    0.02810 =
         0.02245    0.01190    0.00646    0.01039
AFIX  43
H13   2    0.263620    1.005057    0.035726    11.00000   -1.20000
AFIX   0
C14   1    0.395451    1.089621    0.132123    11.00000    0.03147    0.01923 =
         0.03429    0.00813    0.01087    0.00349
AFIX  43
H14   2    0.436925    1.173604    0.109666    11.00000   -1.20000
AFIX   0
C15   1    0.437140    1.068686    0.209027    11.00000    0.02414    0.01598 =
         0.03274   -0.00118    0.00674    0.00097
AFIX  43
H15   2    0.507444    1.138950    0.238586    11.00000   -1.20000
AFIX   0
C16   1    0.378498    0.947090    0.244115    11.00000    0.01894    0.01847 =
         0.02086   -0.00033    0.00293    0.00643
C21   1    0.144552    0.430819    0.353045    11.00000    0.01567    0.01987 =
         0.01856    0.00578    0.00550    0.00552
C22   1    0.076795    0.295630    0.327847    11.00000    0.01878    0.01997 =
         0.02084    0.00317    0.00641    0.00478
C23   1    0.075204    0.197045    0.383499    11.00000    0.03078    0.01954 =
         0.03159    0.00686    0.00823    0.00707
AFIX  43
H23   2    0.029243    0.103973    0.369416    11.00000   -1.20000
AFIX   0
C24   1    0.139524    0.233173    0.458622    11.00000    0.03946    0.03293 =
         0.02724    0.01442    0.00775    0.01566
AFIX  43
H24   2    0.140576    0.164103    0.494803    11.00000   -1.20000
AFIX   0
C25   1    0.202306    0.367870    0.482056    11.00000    0.03023    0.03103 =
         0.01839    0.00708    0.00267    0.01041
AFIX  43
H25   2    0.245531    0.390548    0.534103    11.00000   -1.20000
AFIX   0
C26   1    0.202705    0.471032    0.429762    11.00000    0.01550    0.02472 =
         0.01897    0.00197    0.00323    0.00754
C121  1    0.115641    0.757793    0.068661    11.00000    0.02447    0.02283 =
         0.01856    0.00145   -0.00148    0.00652
AFIX  13
H121  2    0.092530    0.670930    0.096903    11.00000   -1.20000
AFIX   0
C122  1   -0.016105    0.807481    0.057581    11.00000    0.02576    0.03708 =
         0.03388    0.00087   -0.00467    0.01086
AFIX 137
H12A  2   -0.045604    0.822900    0.108738    11.00000   -1.50000
H12B  2   -0.091954    0.738554    0.026752    11.00000   -1.50000
H12C  2    0.004630    0.892903    0.030137    11.00000   -1.50000
AFIX   0
C123  1    0.161455    0.728360   -0.011079    11.00000    0.04160    0.04258 =
         0.01828   -0.00182   -0.00022    0.01288
AFIX 137
H12D  2    0.178863    0.811071   -0.041018    11.00000   -1.50000
H12E  2    0.086727    0.655648   -0.039986    11.00000   -1.50000
H12F  2    0.247919    0.699636   -0.002961    11.00000   -1.50000
AFIX   0
C161  1    0.407781    0.934370    0.331592    11.00000    0.02259    0.02172 =
         0.01872   -0.00304    0.00052    0.00503
AFIX  13
H161  2    0.409359    0.838590    0.341440    11.00000   -1.20000
AFIX   0
C162  1    0.290639    0.964907    0.374258    11.00000    0.03260    0.03964 =
         0.02218   -0.00575    0.00624    0.01016
AFIX 137
H16A  2    0.287869    1.058632    0.365251    11.00000   -1.50000
H16B  2    0.309554    0.954092    0.430404    11.00000   -1.50000
H16C  2    0.199750    0.901481    0.354341    11.00000   -1.50000
AFIX   0
C163  1    0.547631    1.030550    0.366997    11.00000    0.02814    0.02782 =
         0.02916   -0.00787   -0.00394    0.00233
AFIX 137
H16D  2    0.622290    1.024452    0.335214    11.00000   -1.50000
H16E  2    0.570111    1.004772    0.420305    11.00000   -1.50000
H16F  2    0.540387    1.124252    0.368232    11.00000   -1.50000
AFIX   0
C221  1    0.004948    0.254481    0.245383    11.00000    0.02133    0.01778 =
         0.02529    0.00150    0.00349    0.00004
AFIX  13
H221  2    0.033795    0.335053    0.212357    11.00000   -1.20000
AFIX   0
C222  1   -0.155585    0.217009    0.245064    11.00000    0.02246    0.03766 =
         0.03908    0.00149    0.00062    0.00251
AFIX 137
H22A  2   -0.187009    0.135941    0.275442    11.00000   -1.50000
H22B  2   -0.200336    0.197992    0.191167    11.00000   -1.50000
H22C  2   -0.182000    0.293146    0.268379    11.00000   -1.50000
AFIX   0
C223  1    0.049061    0.137426    0.209160    11.00000    0.04189    0.02773 =
         0.03109   -0.00622    0.00624    0.00857
AFIX 137
H22D  2    0.151979    0.161963    0.211291    11.00000   -1.50000
H22E  2    0.007520    0.120070    0.154614    11.00000   -1.50000
H22F  2    0.015973    0.055175    0.238346    11.00000   -1.50000
AFIX   0
C261  1    0.263705    0.619629    0.458328    11.00000    0.02243    0.02372 =
         0.01954   -0.00073    0.00226    0.00687
AFIX  13
H261  2    0.239792    0.677622    0.415793    11.00000   -1.20000
AFIX   0
C262  1    0.197129    0.650326    0.530842    11.00000    0.03043    0.04051 =
         0.04066   -0.01463    0.01352    0.00361
AFIX 137
H26A  2    0.094400    0.624726    0.519095    11.00000   -1.50000
H26B  2    0.231832    0.747893    0.545344    11.00000   -1.50000
H26C  2    0.222733    0.597918    0.574293    11.00000   -1.50000
AFIX   0
C263  1    0.423792    0.659197    0.475734    11.00000    0.02127    0.03046 =
         0.02985   -0.00424    0.00239    0.00474
AFIX 137
H26D  2    0.450168    0.604484    0.517776    11.00000   -1.50000
H26E  2    0.458595    0.756069    0.491944    11.00000   -1.50000
H26F  2    0.465432    0.642453    0.428660    11.00000   -1.50000
AFIX   0
HKLF 4


REM  a in P-1
REM wR2 = 0.0837, GooF = S = 1.048, Restrained GooF = 1.048 for all data
REM R1 = 0.0297 for 6871 Fo > 4sig(Fo) and 0.0305 for all 7087 data
REM 333 parameters refined using 0 restraints

END

WGHT      0.0449      5.2074

REM Highest difference peak  1.345,  deepest hole -2.511,  1-sigma level  0.160
Q1    1   0.6750  0.4741  0.1773  11.00000  0.05    1.35
Q2    1   0.3802  0.4440  0.2750  11.00000  0.05    1.22
Q3    1   0.7270  0.8032  0.2704  11.00000  0.05    0.82
Q4    1   0.6322  0.5124  0.1207  11.00000  0.05    0.81
Q5    1   0.7094  0.7167  0.3122  11.00000  0.05    0.78
Q6    1   0.2215  0.4592  0.1042  11.00000  0.05    0.74
Q7    1   0.2800  0.4370  0.1345  11.00000  0.05    0.74
Q8    1   0.3251  0.4942  0.1000  11.00000  0.05    0.65
Q9    1   0.6984  0.5644  0.1460  11.00000  0.05    0.62
Q10   1   0.2417  0.5260  0.0230  11.00000  0.05    0.61
;
_shelx_res_checksum              2067
_chemical_properties_physical    Air-sensitive,Moisture-sensitive
####################################################################### 
# 
# This file contains crystal structure data downloaded from the 
# Cambridge Structural Database (CSD) hosted by the Cambridge 
# Crystallographic Data Centre (CCDC).
# 
# Full information about CCDC data access policies and citation 
# guidelines are available at http://www.ccdc.cam.ac.uk/access/V1 
# 
# Audit and citation data items may have been added by the CCDC. 
# Please retain this information to preserve the provenance of 
# this file and to allow appropriate attribution of the data. 
# 
#######################################################################

data_2_PPh3_beta_wa3596
_database_code_depnum_ccdc_archive 'CCDC 2470871'
loop_
_audit_author_name
_audit_author_address
'Dr. Eugenia Peresypkina'
;Goethe University of Frankfurt
Germany
;
_audit_update_record             
;
2025-07-08 deposited with the CCDC.	2025-09-10 downloaded from the CCDC.
;

_audit_creation_method           SHELXL-2019/3
_shelx_SHELXL_version_number     2019/3
_chemical_name_systematic        ?
_chemical_name_common            ?
_chemical_melting_point          ?
_chemical_formula_moiety         'C18 H15 B I5 P Si'
_chemical_formula_structural     '[I2 B ((C6 H5)3 P) Si I3]'
_chemical_formula_sum            'C18 H15 B I5 P Si'
_chemical_formula_weight         935.67

loop_
_atom_type_symbol
_atom_type_description
_atom_type_scat_dispersion_real
_atom_type_scat_dispersion_imag
_atom_type_scat_source
C C 0.0033 0.0016 'International Tables Vol C Tables 4.2.6.8 and 6.1.1.4'
H H 0.0000 0.0000 'International Tables Vol C Tables 4.2.6.8 and 6.1.1.4'
B B 0.0013 0.0007 'International Tables Vol C Tables 4.2.6.8 and 6.1.1.4'
Si Si 0.0817 0.0704 'International Tables Vol C Tables 4.2.6.8 and 6.1.1.4'
P P 0.1023 0.0942 'International Tables Vol C Tables 4.2.6.8 and 6.1.1.4'
I I -0.4742 1.8119 'International Tables Vol C Tables 4.2.6.8 and 6.1.1.4'

_space_group_crystal_system      monoclinic
_space_group_IT_number           14
_space_group_name_H-M_alt        'P 21/c'
_space_group_name_Hall           '-P 2ybc'

_shelx_space_group_comment       
;
The symmetry employed for this shelxl refinement is uniquely defined
by the following loop, which should always be used as a source of
symmetry information in preference to the above space-group names.
They are only intended as comments.
;

loop_
_space_group_symop_operation_xyz
'x, y, z'
'-x, y+1/2, -z+1/2'
'-x, -y, -z'
'x, -y-1/2, z-1/2'

_cell_length_a                   16.2424(2)
_cell_length_b                   21.4873(3)
_cell_length_c                   14.3571(2)
_cell_angle_alpha                90
_cell_angle_beta                 96.9330(10)
_cell_angle_gamma                90
_cell_volume                     4974.07(12)
_cell_formula_units_Z            8
_cell_measurement_temperature    173(2)
_cell_measurement_reflns_used    18695
_cell_measurement_theta_min      2.6490
_cell_measurement_theta_max      27.0290

_exptl_crystal_description       plate
_exptl_crystal_colour            colourless
_exptl_crystal_density_meas      ?
_exptl_crystal_density_method    ?
_exptl_crystal_density_diffrn    2.499
_exptl_crystal_F_000             3376
_exptl_transmission_factor_min   ?
_exptl_transmission_factor_max   ?
_exptl_crystal_size_max          0.095
_exptl_crystal_size_mid          0.071
_exptl_crystal_size_min          0.045
_shelx_estimated_absorpt_T_min   0.583
_shelx_estimated_absorpt_T_max   0.763
_exptl_crystal_size_rad          0.400
_exptl_absorpt_coefficient_mu    6.338
_exptl_absorpt_correction_T_min  0.04092
_exptl_absorpt_correction_T_max  0.06330
_exptl_absorpt_correction_type   sphere
_exptl_absorpt_process_details   
;
CrysAlisPro 1.171.43.98a (Rigaku Oxford Diffraction, 2023)
Spherical absorption correction
using equivalent radius and absorption coefficient.
Empirical absorption correction using spherical harmonics,
implemented in SCALE3 ABSPACK scaling algorithm.
;
_oxdiff_exptl_absorpt_empirical_full_min 0.806
_oxdiff_exptl_absorpt_empirical_full_max 1.501
_oxdiff_exptl_absorpt_empirical_details 
;
Empirical correction (ABSPACK) includes:
- Absorption correction using spherical harmonics
- Frame scaling
- Detector area scaling
;

_diffrn_ambient_temperature      173(2)
_diffrn_radiation_wavelength     0.71073
_diffrn_radiation_type           MoK\a
_diffrn_measurement_device       '2-circle goniometer'
_diffrn_measurement_device_type  'STOE IPDS II two-circle-diffractometer'
_diffrn_detector                 'image plate'
_diffrn_detector_type            'STOE image plate (34 cm diameter)'
_diffrn_detector_area_resol_mean 6.67
_diffrn_source                   'Genix 3D I\mS microfocus X-ray source'
_diffrn_radiation_monochromator  mirror
_diffrn_measurement_method       \w
_diffrn_reflns_number            60760
_diffrn_reflns_av_unetI/netI     0.0460
_diffrn_reflns_av_R_equivalents  0.0492
_diffrn_reflns_limit_h_min       -20
_diffrn_reflns_limit_h_max       20
_diffrn_reflns_limit_k_min       -27
_diffrn_reflns_limit_k_max       27
_diffrn_reflns_limit_l_min       -18
_diffrn_reflns_limit_l_max       18
_diffrn_reflns_theta_min         2.230
_diffrn_reflns_theta_max         27.127
_diffrn_reflns_theta_full        25.242
_diffrn_measured_fraction_theta_max 0.998
_diffrn_measured_fraction_theta_full 0.999
_diffrn_reflns_Laue_measured_fraction_max 0.998
_diffrn_reflns_Laue_measured_fraction_full 0.999
_diffrn_reflns_point_group_measured_fraction_max 0.998
_diffrn_reflns_point_group_measured_fraction_full 0.999
_reflns_number_total             10970
_reflns_number_gt                7706
_reflns_threshold_expression     'I > 2\s(I)'
_reflns_Friedel_coverage         0.000
_reflns_Friedel_fraction_max     .
_reflns_Friedel_fraction_full    .

_reflns_special_details          
;
 Reflections were merged by SHELXL according to the crystal
 class for the calculation of statistics and refinement.
 
 _reflns_Friedel_fraction is defined as the number of unique
 Friedel pairs measured divided by the number that would be
 possible theoretically, ignoring centric projections and
 systematic absences.
;

_computing_data_collection       'X-Area (Stoe & Cie, 2001)'
_computing_cell_refinement       'CrysAlisPro 1.171.42.43a (Rigaku OD, 2022)'
_computing_data_reduction        'CrysAlisPro 1.171.42.43a (Rigaku OD, 2022)'
_computing_structure_solution    'SHELXT (G. M. Sheldrick, 2015)'
_computing_structure_refinement  'SHELXL-2019/2 (Sheldrick, 2019)'
_computing_molecular_graphics    ?
_computing_publication_material  'IUCr PublCIF online service'

_refine_special_details          ?
_refine_ls_structure_factor_coef Fsqd
_refine_ls_matrix_type           full
_refine_ls_weighting_scheme      calc
_refine_ls_weighting_details     
'w=1/[\s^2^(Fo^2^)+(0.0269P)^2^] where P=(Fo^2^+2Fc^2^)/3'
_atom_sites_solution_primary     dual
_atom_sites_solution_secondary   difmap
_atom_sites_solution_hydrogens   geom
_refine_ls_hydrogen_treatment    constr
_refine_ls_extinction_method     none
_refine_ls_extinction_coef       .
_refine_ls_number_reflns         10970
_refine_ls_number_parameters     469
_refine_ls_number_restraints     0
_refine_ls_R_factor_all          0.0367
_refine_ls_R_factor_gt           0.0245
_refine_ls_wR_factor_ref         0.0516
_refine_ls_wR_factor_gt          0.0507
_refine_ls_goodness_of_fit_ref   0.795
_refine_ls_restrained_S_all      0.795
_refine_ls_shift/su_max          0.001
_refine_ls_shift/su_mean         0.000

loop_
_atom_site_label
_atom_site_type_symbol
_atom_site_fract_x
_atom_site_fract_y
_atom_site_fract_z
_atom_site_U_iso_or_equiv
_atom_site_adp_type
_atom_site_occupancy
_atom_site_site_symmetry_order
_atom_site_calc_flag
_atom_site_refinement_flags_posn
_atom_site_refinement_flags_adp
_atom_site_refinement_flags_occupancy
_atom_site_disorder_assembly
_atom_site_disorder_group
Si1 Si 0.77479(7) 0.55378(5) 0.49794(9) 0.0300(3) Uani 1 1 d . . . . .
B1 B 0.8247(3) 0.6394(2) 0.5287(3) 0.0283(10) Uani 1 1 d . . . . .
I11 I 0.85825(2) 0.47887(2) 0.42099(3) 0.04972(9) Uani 1 1 d . . . . .
I12 I 0.63797(2) 0.55238(2) 0.40347(2) 0.03975(7) Uani 1 1 d . . . . .
I13 I 0.75018(2) 0.50326(2) 0.64704(2) 0.04107(8) Uani 1 1 d . . . . .
I14 I 0.93963(2) 0.62455(2) 0.62858(2) 0.04255(8) Uani 1 1 d . . . . .
I15 I 0.72785(2) 0.68828(2) 0.60166(2) 0.03395(7) Uani 1 1 d . . . . .
P1 P 0.84582(6) 0.69511(5) 0.42497(8) 0.0264(2) Uani 1 1 d . . . . .
C111 C 0.9388(2) 0.67892(19) 0.3702(3) 0.0315(9) Uani 1 1 d . . . . .
C112 C 0.9818(3) 0.6240(2) 0.3848(4) 0.0492(13) Uani 1 1 d . . . . .
H11A H 0.963563 0.592970 0.424733 0.059 Uiso 1 1 calc R U . . .
C113 C 1.0533(3) 0.6141(3) 0.3398(4) 0.0616(16) Uani 1 1 d . . . . .
H11B H 1.083205 0.576175 0.349388 0.074 Uiso 1 1 calc R U . . .
C114 C 1.0800(3) 0.6590(3) 0.2822(4) 0.0520(13) Uani 1 1 d . . . . .
H11C H 1.127995 0.652178 0.251699 0.062 Uiso 1 1 calc R U . . .
C115 C 1.0370(3) 0.7132(2) 0.2693(4) 0.0448(12) Uani 1 1 d . . . . .
H11D H 1.055797 0.744393 0.229924 0.054 Uiso 1 1 calc R U . . .
C116 C 0.9667(3) 0.7239(2) 0.3122(3) 0.0355(10) Uani 1 1 d . . . . .
H11E H 0.937405 0.762078 0.301926 0.043 Uiso 1 1 calc R U . . .
C121 C 0.7588(2) 0.69015(18) 0.3331(3) 0.0277(9) Uani 1 1 d . . . . .
C122 C 0.6841(2) 0.72061(19) 0.3442(3) 0.0303(9) Uani 1 1 d . . . . .
H12A H 0.680149 0.746296 0.397337 0.036 Uiso 1 1 calc R U . . .
C123 C 0.6168(3) 0.71291(19) 0.2775(3) 0.0358(10) Uani 1 1 d . . . . .
H12B H 0.566091 0.733246 0.284935 0.043 Uiso 1 1 calc R U . . .
C124 C 0.6221(3) 0.67609(19) 0.2002(3) 0.0367(10) Uani 1 1 d . . . . .
H12C H 0.574891 0.671010 0.154901 0.044 Uiso 1 1 calc R U . . .
C125 C 0.6956(3) 0.6464(2) 0.1877(3) 0.0378(10) Uani 1 1 d . . . . .
H12D H 0.699061 0.621552 0.133516 0.045 Uiso 1 1 calc R U . . .
C126 C 0.7643(3) 0.65299(19) 0.2549(3) 0.0332(10) Uani 1 1 d . . . . .
H12E H 0.814743 0.632232 0.247331 0.040 Uiso 1 1 calc R U . . .
C131 C 0.8552(2) 0.77621(18) 0.4592(3) 0.0274(9) Uani 1 1 d . . . . .
C132 C 0.8322(2) 0.82266(19) 0.3919(3) 0.0333(10) Uani 1 1 d . . . . .
H13A H 0.806127 0.811491 0.331377 0.040 Uiso 1 1 calc R U . . .
C133 C 0.8475(3) 0.8845(2) 0.4139(4) 0.0396(11) Uani 1 1 d . . . . .
H13B H 0.833441 0.915793 0.367950 0.048 Uiso 1 1 calc R U . . .
C136 C 0.8917(2) 0.7938(2) 0.5479(3) 0.0332(10) Uani 1 1 d . . . . .
H13C H 0.906945 0.762754 0.593984 0.040 Uiso 1 1 calc R U . . .
C314 C 0.8834(3) 0.9010(2) 0.5029(4) 0.0389(11) Uani 1 1 d . . . . .
H31A H 0.892600 0.943632 0.518227 0.047 Uiso 1 1 calc R U . . .
C315 C 0.9059(3) 0.8554(2) 0.5698(3) 0.0384(11) Uani 1 1 d . . . . .
H31B H 0.931134 0.866872 0.630580 0.046 Uiso 1 1 calc R U . . .
Si2 Si 0.18641(7) 0.87672(6) 0.45981(9) 0.0320(3) Uani 1 1 d . . . . .
B2 B 0.2866(3) 0.8712(2) 0.3873(4) 0.0304(11) Uani 1 1 d . . . . .
I21 I 0.07192(2) 0.92387(2) 0.35601(2) 0.05164(9) Uani 1 1 d . . . . .
I22 I 0.12843(2) 0.77959(2) 0.51706(3) 0.04785(9) Uani 1 1 d . . . . .
I23 I 0.20645(2) 0.94261(2) 0.60066(2) 0.04036(8) Uani 1 1 d . . . . .
I24 I 0.24897(2) 0.81560(2) 0.25732(2) 0.04292(8) Uani 1 1 d . . . . .
I25 I 0.31313(2) 0.97073(2) 0.35443(2) 0.03926(7) Uani 1 1 d . . . . .
P2 P 0.39232(6) 0.83981(5) 0.45276(8) 0.0269(2) Uani 1 1 d . . . . .
C211 C 0.4000(2) 0.75599(18) 0.4638(3) 0.0297(9) Uani 1 1 d . . . . .
C212 C 0.3301(3) 0.71932(19) 0.4618(3) 0.0384(11) Uani 1 1 d . . . . .
H21A H 0.276825 0.737261 0.445937 0.046 Uiso 1 1 calc R U . . .
C213 C 0.3373(3) 0.6559(2) 0.4830(4) 0.0486(13) Uani 1 1 d . . . . .
H21B H 0.289006 0.631036 0.483412 0.058 Uiso 1 1 calc R U . . .
C214 C 0.4145(3) 0.6299(2) 0.5031(4) 0.0483(13) Uani 1 1 d . . . . .
H21C H 0.419383 0.586724 0.517066 0.058 Uiso 1 1 calc R U . . .
C215 C 0.4844(3) 0.6653(2) 0.5034(3) 0.0445(12) Uani 1 1 d . . . . .
H21D H 0.537538 0.646627 0.516389 0.053 Uiso 1 1 calc R U . . .
C216 C 0.4776(3) 0.72829(19) 0.4849(3) 0.0357(10) Uani 1 1 d . . . . .
H21E H 0.526299 0.752954 0.486478 0.043 Uiso 1 1 calc R U . . .
C221 C 0.4819(2) 0.86341(18) 0.3962(3) 0.0298(9) Uani 1 1 d . . . . .
C222 C 0.5558(3) 0.8805(2) 0.4497(3) 0.0390(11) Uani 1 1 d . . . . .
H22A H 0.558284 0.883030 0.516009 0.047 Uiso 1 1 calc R U . . .
C223 C 0.6259(3) 0.8938(2) 0.4066(4) 0.0424(11) Uani 1 1 d . . . . .
H22B H 0.676053 0.905355 0.443533 0.051 Uiso 1 1 calc R U . . .
C224 C 0.6227(3) 0.8904(2) 0.3108(3) 0.0384(11) Uani 1 1 d . . . . .
H22C H 0.670526 0.899590 0.281239 0.046 Uiso 1 1 calc R U . . .
C225 C 0.5496(3) 0.8735(2) 0.2577(3) 0.0426(11) Uani 1 1 d . . . . .
H22D H 0.547717 0.870802 0.191444 0.051 Uiso 1 1 calc R U . . .
C226 C 0.4788(3) 0.8604(2) 0.2993(3) 0.0385(11) Uani 1 1 d . . . . .
H22E H 0.428654 0.849546 0.261826 0.046 Uiso 1 1 calc R U . . .
C231 C 0.4086(2) 0.86830(18) 0.5726(3) 0.0274(9) Uani 1 1 d . . . . .
C232 C 0.4353(2) 0.92929(19) 0.5927(3) 0.0331(10) Uani 1 1 d . . . . .
H23A H 0.445433 0.956454 0.543118 0.040 Uiso 1 1 calc R U . . .
C233 C 0.4469(3) 0.9500(2) 0.6840(3) 0.0372(10) Uani 1 1 d . . . . .
H23B H 0.467301 0.990913 0.697377 0.045 Uiso 1 1 calc R U . . .
C234 C 0.4290(3) 0.9114(2) 0.7569(3) 0.0425(11) Uani 1 1 d . . . . .
H23C H 0.436762 0.925891 0.819871 0.051 Uiso 1 1 calc R U . . .
C235 C 0.3997(3) 0.8515(2) 0.7370(3) 0.0378(10) Uani 1 1 d . . . . .
H23D H 0.386109 0.825342 0.786314 0.045 Uiso 1 1 calc R U . . .
C236 C 0.3902(2) 0.8297(2) 0.6456(3) 0.0328(10) Uani 1 1 d . . . . .
H23E H 0.371099 0.788503 0.632499 0.039 Uiso 1 1 calc R U . . .

loop_
_atom_site_aniso_label
_atom_site_aniso_U_11
_atom_site_aniso_U_22
_atom_site_aniso_U_33
_atom_site_aniso_U_23
_atom_site_aniso_U_13
_atom_site_aniso_U_12
Si1 0.0351(6) 0.0304(6) 0.0252(7) 0.0006(5) 0.0063(5) 0.0047(5)
B1 0.030(2) 0.034(2) 0.021(3) 0.0001(19) 0.0027(19) 0.014(2)
I11 0.0577(2) 0.04761(18) 0.0459(2) -0.00943(15) 0.01462(16) 0.01672(15)
I12 0.03987(16) 0.03825(15) 0.04002(19) 0.00144(13) 0.00032(13) -0.00155(13)
I13 0.05705(19) 0.03678(16) 0.03114(17) 0.00623(13) 0.01247(14) 0.00464(14)
I14 0.03993(16) 0.04983(18) 0.03562(19) 0.00287(14) -0.00470(13) 0.00764(14)
I15 0.03636(15) 0.03618(15) 0.03062(16) -0.00267(12) 0.00942(12) 0.00345(12)
P1 0.0256(5) 0.0297(5) 0.0241(6) -0.0001(4) 0.0032(4) 0.0036(4)
C111 0.027(2) 0.040(2) 0.028(2) -0.0027(19) 0.0047(17) 0.0043(18)
C112 0.045(3) 0.051(3) 0.055(4) 0.012(3) 0.020(2) 0.016(2)
C113 0.056(3) 0.074(4) 0.059(4) 0.014(3) 0.025(3) 0.036(3)
C114 0.038(3) 0.081(4) 0.040(3) -0.001(3) 0.014(2) 0.012(3)
C115 0.038(3) 0.059(3) 0.038(3) -0.003(2) 0.011(2) -0.003(2)
C116 0.033(2) 0.047(3) 0.027(3) 0.000(2) 0.0051(19) 0.002(2)
C121 0.030(2) 0.027(2) 0.026(2) 0.0028(17) 0.0029(17) 0.0014(17)
C122 0.029(2) 0.034(2) 0.028(2) 0.0014(18) 0.0028(18) 0.0017(18)
C123 0.029(2) 0.036(2) 0.042(3) 0.006(2) 0.001(2) 0.0012(19)
C124 0.035(2) 0.040(2) 0.033(3) 0.005(2) -0.004(2) -0.006(2)
C125 0.044(3) 0.036(2) 0.032(3) 0.001(2) 0.000(2) -0.003(2)
C126 0.034(2) 0.034(2) 0.033(3) 0.0024(19) 0.0092(19) 0.0024(18)
C131 0.0235(19) 0.030(2) 0.029(2) -0.0008(18) 0.0068(17) 0.0012(16)
C132 0.030(2) 0.038(2) 0.031(3) 0.0011(19) 0.0002(18) -0.0018(19)
C133 0.040(3) 0.033(2) 0.045(3) 0.004(2) 0.003(2) 0.001(2)
C136 0.032(2) 0.039(2) 0.029(3) 0.0049(19) 0.0043(19) 0.0016(18)
C314 0.036(2) 0.032(2) 0.049(3) -0.002(2) 0.007(2) -0.0023(19)
C315 0.034(2) 0.046(3) 0.036(3) -0.006(2) 0.005(2) -0.001(2)
Si2 0.0277(6) 0.0424(7) 0.0256(7) -0.0043(5) 0.0018(5) -0.0008(5)
B2 0.032(2) 0.034(3) 0.026(3) 0.000(2) 0.004(2) -0.005(2)
I21 0.03361(16) 0.0814(2) 0.0374(2) -0.00328(17) -0.00586(14) 0.01047(16)
I22 0.04517(18) 0.05227(19) 0.0496(2) -0.00566(16) 0.02003(15) -0.01124(15)
I23 0.04437(16) 0.04329(16) 0.03244(18) -0.00763(13) 0.00069(13) 0.00626(13)
I24 0.04128(16) 0.05467(19) 0.03249(18) -0.00933(14) 0.00313(13) -0.00532(14)
I25 0.04263(16) 0.03607(15) 0.03844(18) 0.00759(13) 0.00226(13) 0.00015(13)
P2 0.0271(5) 0.0292(5) 0.0250(6) 0.0007(4) 0.0051(4) -0.0015(4)
C211 0.034(2) 0.030(2) 0.025(2) 0.0002(18) 0.0082(18) 0.0020(18)
C212 0.044(3) 0.031(2) 0.043(3) -0.004(2) 0.014(2) 0.001(2)
C213 0.060(3) 0.037(3) 0.051(3) -0.005(2) 0.016(3) -0.015(2)
C214 0.073(4) 0.032(2) 0.041(3) 0.002(2) 0.012(3) 0.005(2)
C215 0.055(3) 0.045(3) 0.032(3) 0.002(2) 0.001(2) 0.011(2)
C216 0.040(2) 0.035(2) 0.033(3) -0.0006(19) 0.005(2) 0.0016(19)
C221 0.034(2) 0.030(2) 0.028(2) 0.0025(17) 0.0111(18) 0.0016(17)
C222 0.032(2) 0.054(3) 0.030(3) 0.008(2) 0.0037(19) -0.002(2)
C223 0.029(2) 0.056(3) 0.042(3) -0.002(2) 0.003(2) -0.002(2)
C224 0.037(2) 0.039(2) 0.042(3) 0.006(2) 0.017(2) 0.001(2)
C225 0.048(3) 0.056(3) 0.027(3) -0.003(2) 0.015(2) -0.003(2)
C226 0.034(2) 0.043(3) 0.039(3) -0.008(2) 0.006(2) -0.005(2)
C231 0.0219(19) 0.034(2) 0.027(2) -0.0010(18) 0.0042(16) 0.0049(17)
C232 0.035(2) 0.033(2) 0.031(3) 0.0036(19) 0.0020(19) -0.0025(18)
C233 0.038(2) 0.039(2) 0.032(3) -0.006(2) -0.006(2) 0.003(2)
C234 0.040(3) 0.055(3) 0.032(3) -0.006(2) 0.001(2) 0.010(2)
C235 0.039(2) 0.046(3) 0.029(3) 0.005(2) 0.005(2) 0.002(2)
C236 0.033(2) 0.036(2) 0.030(3) 0.0046(19) 0.0046(19) -0.0001(18)

_geom_special_details            
;
 All esds (except the esd in the dihedral angle between two l.s. planes)
 are estimated using the full covariance matrix.  The cell esds are taken
 into account individually in the estimation of esds in distances, angles
 and torsion angles; correlations between esds in cell parameters are only
 used when they are defined by crystal symmetry.  An approximate (isotropic)
 treatment of cell esds is used for estimating esds involving l.s. planes.
;

loop_
_geom_bond_atom_site_label_1
_geom_bond_atom_site_label_2
_geom_bond_distance
_geom_bond_site_symmetry_2
_geom_bond_publ_flag
Si1 B1 2.038(5) . ?
Si1 I11 2.4516(12) . ?
Si1 I12 2.4600(12) . ?
Si1 I13 2.4754(12) . ?
B1 P1 1.973(5) . ?
B1 I14 2.235(5) . ?
B1 I15 2.252(4) . ?
P1 C131 1.812(4) . ?
P1 C121 1.816(4) . ?
P1 C111 1.819(4) . ?
C111 C112 1.374(6) . ?
C111 C116 1.388(6) . ?
C112 C113 1.412(7) . ?
C112 H11A 0.9500 . ?
C113 C114 1.374(7) . ?
C113 H11B 0.9500 . ?
C114 C115 1.360(7) . ?
C114 H11C 0.9500 . ?
C115 C116 1.381(6) . ?
C115 H11D 0.9500 . ?
C116 H11E 0.9500 . ?
C121 C126 1.390(6) . ?
C121 C122 1.404(5) . ?
C122 C123 1.373(6) . ?
C122 H12A 0.9500 . ?
C123 C124 1.374(6) . ?
C123 H12B 0.9500 . ?
C124 C125 1.384(6) . ?
C124 H12C 0.9500 . ?
C125 C126 1.392(6) . ?
C125 H12D 0.9500 . ?
C126 H12E 0.9500 . ?
C131 C136 1.391(6) . ?
C131 C132 1.408(6) . ?
C132 C133 1.382(6) . ?
C132 H13A 0.9500 . ?
C133 C314 1.384(7) . ?
C133 H13B 0.9500 . ?
C136 C315 1.375(6) . ?
C136 H13C 0.9500 . ?
C314 C315 1.390(6) . ?
C314 H31A 0.9500 . ?
C315 H31B 0.9500 . ?
Si2 B2 2.039(5) . ?
Si2 I21 2.4569(12) . ?
Si2 I23 2.4579(12) . ?
Si2 I22 2.4708(13) . ?
B2 P2 1.974(5) . ?
B2 I24 2.238(5) . ?
B2 I25 2.242(5) . ?
P2 C211 1.811(4) . ?
P2 C231 1.815(4) . ?
P2 C221 1.822(4) . ?
C211 C212 1.379(6) . ?
C211 C216 1.393(6) . ?
C212 C213 1.397(6) . ?
C212 H21A 0.9500 . ?
C213 C214 1.371(7) . ?
C213 H21B 0.9500 . ?
C214 C215 1.366(7) . ?
C214 H21C 0.9500 . ?
C215 C216 1.381(6) . ?
C215 H21D 0.9500 . ?
C216 H21E 0.9500 . ?
C221 C226 1.387(6) . ?
C221 C222 1.394(6) . ?
C222 C223 1.389(6) . ?
C222 H22A 0.9500 . ?
C223 C224 1.372(7) . ?
C223 H22B 0.9500 . ?
C224 C225 1.380(6) . ?
C224 H22C 0.9500 . ?
C225 C226 1.387(6) . ?
C225 H22D 0.9500 . ?
C226 H22E 0.9500 . ?
C231 C236 1.397(6) . ?
C231 C232 1.400(6) . ?
C232 C233 1.375(6) . ?
C232 H23A 0.9500 . ?
C233 C234 1.395(7) . ?
C233 H23B 0.9500 . ?
C234 C235 1.390(6) . ?
C234 H23C 0.9500 . ?
C235 C236 1.384(6) . ?
C235 H23D 0.9500 . ?
C236 H23E 0.9500 . ?

loop_
_geom_angle_atom_site_label_1
_geom_angle_atom_site_label_2
_geom_angle_atom_site_label_3
_geom_angle
_geom_angle_site_symmetry_1
_geom_angle_site_symmetry_3
_geom_angle_publ_flag
B1 Si1 I11 117.62(13) . . ?
B1 Si1 I12 116.09(13) . . ?
I11 Si1 I12 104.80(5) . . ?
B1 Si1 I13 108.05(14) . . ?
I11 Si1 I13 104.93(4) . . ?
I12 Si1 I13 104.00(4) . . ?
P1 B1 Si1 119.0(2) . . ?
P1 B1 I14 111.3(2) . . ?
Si1 B1 I14 106.82(19) . . ?
P1 B1 I15 105.28(19) . . ?
Si1 B1 I15 103.9(2) . . ?
I14 B1 I15 110.2(2) . . ?
C131 P1 C121 106.62(18) . . ?
C131 P1 C111 104.69(18) . . ?
C121 P1 C111 106.83(19) . . ?
C131 P1 B1 113.3(2) . . ?
C121 P1 B1 108.77(19) . . ?
C111 P1 B1 116.07(19) . . ?
C112 C111 C116 119.6(4) . . ?
C112 C111 P1 122.1(3) . . ?
C116 C111 P1 118.3(3) . . ?
C111 C112 C113 119.4(5) . . ?
C111 C112 H11A 120.3 . . ?
C113 C112 H11A 120.3 . . ?
C114 C113 C112 120.4(5) . . ?
C114 C113 H11B 119.8 . . ?
C112 C113 H11B 119.8 . . ?
C115 C114 C113 119.3(4) . . ?
C115 C114 H11C 120.3 . . ?
C113 C114 H11C 120.3 . . ?
C114 C115 C116 121.4(5) . . ?
C114 C115 H11D 119.3 . . ?
C116 C115 H11D 119.3 . . ?
C115 C116 C111 119.9(4) . . ?
C115 C116 H11E 120.0 . . ?
C111 C116 H11E 120.0 . . ?
C126 C121 C122 120.0(4) . . ?
C126 C121 P1 120.0(3) . . ?
C122 C121 P1 119.8(3) . . ?
C123 C122 C121 119.4(4) . . ?
C123 C122 H12A 120.3 . . ?
C121 C122 H12A 120.3 . . ?
C122 C123 C124 120.7(4) . . ?
C122 C123 H12B 119.6 . . ?
C124 C123 H12B 119.6 . . ?
C123 C124 C125 120.6(4) . . ?
C123 C124 H12C 119.7 . . ?
C125 C124 H12C 119.7 . . ?
C124 C125 C126 119.6(4) . . ?
C124 C125 H12D 120.2 . . ?
C126 C125 H12D 120.2 . . ?
C121 C126 C125 119.6(4) . . ?
C121 C126 H12E 120.2 . . ?
C125 C126 H12E 120.2 . . ?
C136 C131 C132 119.0(4) . . ?
C136 C131 P1 121.4(3) . . ?
C132 C131 P1 119.3(3) . . ?
C133 C132 C131 120.0(4) . . ?
C133 C132 H13A 120.0 . . ?
C131 C132 H13A 120.0 . . ?
C132 C133 C314 120.1(4) . . ?
C132 C133 H13B 120.0 . . ?
C314 C133 H13B 120.0 . . ?
C315 C136 C131 120.8(4) . . ?
C315 C136 H13C 119.6 . . ?
C131 C136 H13C 119.6 . . ?
C133 C314 C315 120.3(4) . . ?
C133 C314 H31A 119.8 . . ?
C315 C314 H31A 119.8 . . ?
C136 C315 C314 119.8(4) . . ?
C136 C315 H31B 120.1 . . ?
C314 C315 H31B 120.1 . . ?
B2 Si2 I21 107.84(15) . . ?
B2 Si2 I23 114.77(14) . . ?
I21 Si2 I23 106.07(5) . . ?
B2 Si2 I22 118.75(14) . . ?
I21 Si2 I22 105.02(4) . . ?
I23 Si2 I22 103.35(5) . . ?
P2 B2 Si2 118.6(2) . . ?
P2 B2 I24 110.4(2) . . ?
Si2 B2 I24 107.6(2) . . ?
P2 B2 I25 104.4(2) . . ?
Si2 B2 I25 103.7(2) . . ?
I24 B2 I25 112.0(2) . . ?
C211 P2 C231 104.58(19) . . ?
C211 P2 C221 105.39(18) . . ?
C231 P2 C221 107.20(19) . . ?
C211 P2 B2 115.40(19) . . ?
C231 P2 B2 110.78(19) . . ?
C221 P2 B2 112.8(2) . . ?
C212 C211 C216 118.8(4) . . ?
C212 C211 P2 121.2(3) . . ?
C216 C211 P2 119.7(3) . . ?
C211 C212 C213 120.4(4) . . ?
C211 C212 H21A 119.8 . . ?
C213 C212 H21A 119.8 . . ?
C214 C213 C212 119.6(5) . . ?
C214 C213 H21B 120.2 . . ?
C212 C213 H21B 120.2 . . ?
C215 C214 C213 120.8(4) . . ?
C215 C214 H21C 119.6 . . ?
C213 C214 H21C 119.6 . . ?
C214 C215 C216 119.9(5) . . ?
C214 C215 H21D 120.1 . . ?
C216 C215 H21D 120.1 . . ?
C215 C216 C211 120.6(4) . . ?
C215 C216 H21E 119.7 . . ?
C211 C216 H21E 119.7 . . ?
C226 C221 C222 119.3(4) . . ?
C226 C221 P2 120.0(3) . . ?
C222 C221 P2 120.6(3) . . ?
C223 C222 C221 120.5(4) . . ?
C223 C222 H22A 119.8 . . ?
C221 C222 H22A 119.8 . . ?
C224 C223 C222 120.1(4) . . ?
C224 C223 H22B 120.0 . . ?
C222 C223 H22B 120.0 . . ?
C223 C224 C225 119.6(4) . . ?
C223 C224 H22C 120.2 . . ?
C225 C224 H22C 120.2 . . ?
C224 C225 C226 121.2(4) . . ?
C224 C225 H22D 119.4 . . ?
C226 C225 H22D 119.4 . . ?
C225 C226 C221 119.4(4) . . ?
C225 C226 H22E 120.3 . . ?
C221 C226 H22E 120.3 . . ?
C236 C231 C232 119.3(4) . . ?
C236 C231 P2 119.4(3) . . ?
C232 C231 P2 121.2(3) . . ?
C233 C232 C231 120.2(4) . . ?
C233 C232 H23A 119.9 . . ?
C231 C232 H23A 119.9 . . ?
C232 C233 C234 120.3(4) . . ?
C232 C233 H23B 119.8 . . ?
C234 C233 H23B 119.8 . . ?
C235 C234 C233 119.6(4) . . ?
C235 C234 H23C 120.2 . . ?
C233 C234 H23C 120.2 . . ?
C236 C235 C234 120.2(4) . . ?
C236 C235 H23D 119.9 . . ?
C234 C235 H23D 119.9 . . ?
C235 C236 C231 120.2(4) . . ?
C235 C236 H23E 119.9 . . ?
C231 C236 H23E 119.9 . . ?

_refine_diff_density_max         1.346
_refine_diff_density_min         -0.687
_refine_diff_density_rms         0.121

_shelx_res_file                  
;
TITL 3596_a.res in P2(1)/c
    3596.res
    created by SHELXL-2019/3 at 13:25:33 on 31-Jul-2024
REM Old TITL 3596 in P2(1)/c

REM SHELXT solution in P2(1)/c
REM R1 0.120,  Rweak 0.007,  Alpha 0.017,  Orientation as input
REM Formula found by SHELXT:  C37 B Si P3 I10

CELL  0.71073  16.2424  21.4873  14.3571   90.000   96.933   90.000
ZERR    8.000   0.0002   0.0003   0.0002    0.000    0.001    0.000
LATT  1
SYMM -X, 1/2+Y, 1/2-Z
SFAC C   H   B SI P I
UNIT 144 120 8 8  8 40
TEMP -100
SIZE 0.045 0.071 0.095

L.S. 10
ACTA
BOND $H
FMAP 2
PLAN 20
WGHT    0.026900
FVAR       0.02280
SI1   4    0.774795    0.553776    0.497938    11.00000    0.03509    0.03038 =
         0.02523    0.00055    0.00630    0.00471
B1    3    0.824712    0.639450    0.528745    11.00000    0.02968    0.03383 =
         0.02133    0.00013    0.00268    0.01368
I11   6    0.858254    0.478871    0.420989    11.00000    0.05767    0.04761 =
         0.04594   -0.00943    0.01462    0.01672
I12   6    0.637971    0.552382    0.403473    11.00000    0.03987    0.03825 =
         0.04002    0.00144    0.00032   -0.00155
I13   6    0.750178    0.503259    0.647045    11.00000    0.05705    0.03678 =
         0.03114    0.00623    0.01247    0.00464
I14   6    0.939626    0.624549    0.628585    11.00000    0.03993    0.04983 =
         0.03562    0.00287   -0.00470    0.00764
I15   6    0.727854    0.688284    0.601663    11.00000    0.03636    0.03618 =
         0.03062   -0.00267    0.00942    0.00345
P1    5    0.845822    0.695114    0.424972    11.00000    0.02555    0.02972 =
         0.02406   -0.00012    0.00319    0.00365
C111  1    0.938850    0.678924    0.370248    11.00000    0.02672    0.04037 =
         0.02768   -0.00265    0.00471    0.00431
C112  1    0.981816    0.623998    0.384778    11.00000    0.04455    0.05091 =
         0.05544    0.01223    0.01959    0.01639
AFIX  43
H11A  2    0.963563    0.592970    0.424733    11.00000   -1.20000
AFIX   0
C113  1    1.053335    0.614105    0.339781    11.00000    0.05598    0.07395 =
         0.05916    0.01428    0.02475    0.03552
AFIX  43
H11B  2    1.083205    0.576175    0.349388    11.00000   -1.20000
AFIX   0
C114  1    1.080019    0.658977    0.282185    11.00000    0.03793    0.08099 =
         0.03951   -0.00126    0.01419    0.01160
AFIX  43
H11C  2    1.127995    0.652178    0.251699    11.00000   -1.20000
AFIX   0
C115  1    1.037042    0.713212    0.269278    11.00000    0.03821    0.05938 =
         0.03832   -0.00310    0.01091   -0.00301
AFIX  43
H11D  2    1.055797    0.744393    0.229924    11.00000   -1.20000
AFIX   0
C116  1    0.966692    0.723942    0.312166    11.00000    0.03341    0.04688 =
         0.02669   -0.00036    0.00511    0.00195
AFIX  43
H11E  2    0.937405    0.762078    0.301926    11.00000   -1.20000
AFIX   0
C121  1    0.758795    0.690148    0.333120    11.00000    0.02994    0.02730 =
         0.02580    0.00281    0.00287    0.00140
C122  1    0.684095    0.720607    0.344204    11.00000    0.02930    0.03395 =
         0.02754    0.00135    0.00277    0.00167
AFIX  43
H12A  2    0.680149    0.746296    0.397337    11.00000   -1.20000
AFIX   0
C123  1    0.616827    0.712909    0.277533    11.00000    0.02924    0.03591 =
         0.04160    0.00563    0.00141    0.00125
AFIX  43
H12B  2    0.566091    0.733246    0.284935    11.00000   -1.20000
AFIX   0
C124  1    0.622105    0.676095    0.200195    11.00000    0.03535    0.03973 =
         0.03308    0.00500   -0.00374   -0.00563
AFIX  43
H12C  2    0.574891    0.671010    0.154901    11.00000   -1.20000
AFIX   0
C125  1    0.695575    0.646354    0.187677    11.00000    0.04397    0.03571 =
         0.03244    0.00081   -0.00014   -0.00287
AFIX  43
H12D  2    0.699061    0.621552    0.133516    11.00000   -1.20000
AFIX   0
C126  1    0.764335    0.652988    0.254897    11.00000    0.03430    0.03372 =
         0.03282    0.00237    0.00924    0.00237
AFIX  43
H12E  2    0.814743    0.632232    0.247331    11.00000   -1.20000
AFIX   0
C131  1    0.855237    0.776205    0.459155    11.00000    0.02355    0.03016 =
         0.02948   -0.00084    0.00683    0.00119
C132  1    0.832193    0.822661    0.391874    11.00000    0.03045    0.03764 =
         0.03094    0.00112    0.00024   -0.00176
AFIX  43
H13A  2    0.806127    0.811491    0.331377    11.00000   -1.20000
AFIX   0
C133  1    0.847524    0.884533    0.413911    11.00000    0.04032    0.03326 =
         0.04468    0.00380    0.00270    0.00080
AFIX  43
H13B  2    0.833441    0.915793    0.367950    11.00000   -1.20000
AFIX   0
C136  1    0.891699    0.793750    0.547934    11.00000    0.03155    0.03877 =
         0.02936    0.00486    0.00431    0.00161
AFIX  43
H13C  2    0.906945    0.762754    0.593984    11.00000   -1.20000
AFIX   0
C314  1    0.883373    0.900994    0.502866    11.00000    0.03646    0.03167 =
         0.04895   -0.00221    0.00684   -0.00228
AFIX  43
H31A  2    0.892600    0.943632    0.518227    11.00000   -1.20000
AFIX   0
C315  1    0.905936    0.855431    0.569829    11.00000    0.03374    0.04568 =
         0.03593   -0.00598    0.00517   -0.00074
AFIX  43
H31B  2    0.931134    0.866872    0.630580    11.00000   -1.20000
AFIX   0
SI2   4    0.186413    0.876715    0.459808    11.00000    0.02771    0.04245 =
         0.02555   -0.00432    0.00184   -0.00079
B2    3    0.286627    0.871235    0.387264    11.00000    0.03159    0.03416 =
         0.02574    0.00011    0.00417   -0.00476
I21   6    0.071924    0.923869    0.356008    11.00000    0.03361    0.08144 =
         0.03738   -0.00328   -0.00586    0.01047
I22   6    0.128433    0.779589    0.517063    11.00000    0.04517    0.05227 =
         0.04962   -0.00566    0.02003   -0.01124
I23   6    0.206454    0.942613    0.600660    11.00000    0.04437    0.04329 =
         0.03244   -0.00763    0.00069    0.00626
I24   6    0.248974    0.815597    0.257318    11.00000    0.04128    0.05467 =
         0.03249   -0.00933    0.00313   -0.00532
I25   6    0.313126    0.970728    0.354431    11.00000    0.04263    0.03607 =
         0.03844    0.00759    0.00226    0.00015
P2    5    0.392316    0.839806    0.452763    11.00000    0.02709    0.02923 =
         0.02498    0.00069    0.00513   -0.00147
C211  1    0.400027    0.755987    0.463830    11.00000    0.03420    0.03045 =
         0.02546    0.00018    0.00819    0.00199
C212  1    0.330130    0.719321    0.461810    11.00000    0.04383    0.03077 =
         0.04282   -0.00426    0.01390    0.00111
AFIX  43
H21A  2    0.276825    0.737261    0.445937    11.00000   -1.20000
AFIX   0
C213  1    0.337294    0.655931    0.482985    11.00000    0.05980    0.03691 =
         0.05144   -0.00517    0.01625   -0.01451
AFIX  43
H21B  2    0.289006    0.631036    0.483412    11.00000   -1.20000
AFIX   0
C214  1    0.414468    0.629883    0.503146    11.00000    0.07268    0.03203 =
         0.04137    0.00248    0.01169    0.00526
AFIX  43
H21C  2    0.419383    0.586724    0.517066    11.00000   -1.20000
AFIX   0
C215  1    0.484371    0.665297    0.503440    11.00000    0.05539    0.04485 =
         0.03226    0.00204    0.00108    0.01052
AFIX  43
H21D  2    0.537538    0.646627    0.516389    11.00000   -1.20000
AFIX   0
C216  1    0.477607    0.728290    0.484878    11.00000    0.03958    0.03496 =
         0.03265   -0.00061    0.00483    0.00162
AFIX  43
H21E  2    0.526299    0.752954    0.486478    11.00000   -1.20000
AFIX   0
C221  1    0.481903    0.863408    0.396225    11.00000    0.03352    0.03003 =
         0.02762    0.00251    0.01105    0.00160
C222  1    0.555806    0.880492    0.449669    11.00000    0.03218    0.05440 =
         0.03043    0.00835    0.00374   -0.00245
AFIX  43
H22A  2    0.558284    0.883030    0.516009    11.00000   -1.20000
AFIX   0
C223  1    0.625866    0.893835    0.406606    11.00000    0.02892    0.05620 =
         0.04184   -0.00170    0.00298   -0.00244
AFIX  43
H22B  2    0.676053    0.905355    0.443533    11.00000   -1.20000
AFIX   0
C224  1    0.622696    0.890401    0.310818    11.00000    0.03717    0.03899 =
         0.04223    0.00552    0.01727    0.00091
AFIX  43
H22C  2    0.670526    0.899590    0.281239    11.00000   -1.20000
AFIX   0
C225  1    0.549594    0.873517    0.257711    11.00000    0.04819    0.05565 =
         0.02655   -0.00332    0.01545   -0.00256
AFIX  43
H22D  2    0.547717    0.870802    0.191444    11.00000   -1.20000
AFIX   0
C226  1    0.478810    0.860439    0.299331    11.00000    0.03408    0.04312 =
         0.03852   -0.00807    0.00568   -0.00479
AFIX  43
H22E  2    0.428654    0.849546    0.261826    11.00000   -1.20000
AFIX   0
C231  1    0.408581    0.868302    0.572573    11.00000    0.02192    0.03397 =
         0.02672   -0.00101    0.00419    0.00493
C232  1    0.435299    0.929290    0.592686    11.00000    0.03505    0.03270 =
         0.03103    0.00358    0.00203   -0.00247
AFIX  43
H23A  2    0.445433    0.956454    0.543118    11.00000   -1.20000
AFIX   0
C233  1    0.446938    0.950039    0.683952    11.00000    0.03764    0.03898 =
         0.03239   -0.00619   -0.00626    0.00250
AFIX  43
H23B  2    0.467301    0.990913    0.697377    11.00000   -1.20000
AFIX   0
C234  1    0.428991    0.911366    0.756926    11.00000    0.03994    0.05514 =
         0.03159   -0.00609    0.00085    0.01012
AFIX  43
H23C  2    0.436762    0.925891    0.819871    11.00000   -1.20000
AFIX   0
C235  1    0.399674    0.851462    0.736999    11.00000    0.03923    0.04584 =
         0.02861    0.00457    0.00542    0.00247
AFIX  43
H23D  2    0.386109    0.825342    0.786314    11.00000   -1.20000
AFIX   0
C236  1    0.390179    0.829740    0.645607    11.00000    0.03301    0.03559 =
         0.03009    0.00458    0.00464   -0.00010
AFIX  43
H23E  2    0.371099    0.788503    0.632499    11.00000   -1.20000

AFIX   0
HKLF 4


REM  3596_a.res in P2(1)/c
REM wR2 = 0.0516, GooF = S = 0.795, Restrained GooF = 0.795 for all data
REM R1 = 0.0245 for 7706 Fo > 4sig(Fo) and 0.0367 for all 10970 data
REM 469 parameters refined using 0 restraints

END

WGHT      0.0269      0.0000

REM Highest difference peak  1.346,  deepest hole -0.687,  1-sigma level  0.121
Q1    1   0.1006  0.8025  0.4787  11.00000  0.05    1.35
Q2    1   0.0794  0.9582  0.3390  11.00000  0.05    0.96
Q3    1   0.0633  0.9009  0.3256  11.00000  0.05    0.85
Q4    1   0.0730  0.9202  0.3849  11.00000  0.05    0.85
Q5    1   0.7533  0.4748  0.6278  11.00000  0.05    0.77
Q6    1   0.7189  0.5241  0.6147  11.00000  0.05    0.72
Q7    1   0.8786  0.4904  0.4548  11.00000  0.05    0.71
Q8    1   0.7879  0.5203  0.6750  11.00000  0.05    0.70
Q9    1   0.0342  0.9185  0.3786  11.00000  0.05    0.68
Q10   1   0.1370  0.8198  0.5410  11.00000  0.05    0.67
Q11   1   0.8523  0.5036  0.3875  11.00000  0.05    0.67
Q12   1   0.9413  0.5784  0.6166  11.00000  0.05    0.64
Q13   1   0.8690  0.4498  0.3874  11.00000  0.05    0.63
Q14   1   0.2077  0.9910  0.5977  11.00000  0.05    0.62
Q15   1   0.6922  0.5584  0.3915  11.00000  0.05    0.62
Q16   1   0.3935  0.7932  0.4581  11.00000  0.05    0.61
Q17   1   0.8549  0.5162  0.4376  11.00000  0.05    0.61
Q18   1   0.6187  0.5203  0.4394  11.00000  0.05    0.60
Q19   1   0.3159  0.9306  0.3746  11.00000  0.05    0.59
Q20   1   0.2387  0.8507  0.3014  11.00000  0.05    0.57
;
_shelx_res_checksum              79174
_chemical_properties_physical    Air-sensitive,Moisture-sensitive
####################################################################### 
# 
# This file contains crystal structure data downloaded from the 
# Cambridge Structural Database (CSD) hosted by the Cambridge 
# Crystallographic Data Centre (CCDC).
# 
# Full information about CCDC data access policies and citation 
# guidelines are available at http://www.ccdc.cam.ac.uk/access/V1 
# 
# Audit and citation data items may have been added by the CCDC. 
# Please retain this information to preserve the provenance of 
# this file and to allow appropriate attribution of the data. 
# 
#######################################################################

data_3_PPh3_wa3574_JH234
_database_code_depnum_ccdc_archive 'CCDC 2470876'
loop_
_audit_author_name
_audit_author_address
'Alexander Virovets'
;Goethe University of Frankfurt
Germany
;
_audit_update_record             
;
2025-07-08 deposited with the CCDC.	2025-09-10 downloaded from the CCDC.
;

# start Validation Reply Form
_vrf_PLAT910_3_PPh3_wa3574_JH234 
;
PROBLEM: Missing # of FCF Reflection(s) Below Theta(Min).          7 Note  
RESPONSE: These reflections are hidden by the beamstop.
;
_vrf_PLAT911_3_PPh3_wa3574_JH234 
;
PROBLEM: Missing FCF Refl Between Thmin & STh/L=    0.600        106 Report
RESPONSE: These reflections are hidden by the beamstop or are located
in the Lorentz zone.
;
# end Validation Reply Form

_audit_creation_method           SHELXL-2019/3
_shelx_SHELXL_version_number     2019/3
_chemical_name_systematic        ?
_chemical_name_common            ?
_chemical_melting_point          ?
_chemical_formula_moiety         'C18 H15 B Cl5 P Si'
_chemical_formula_sum            'C18 H15 B Cl5 P Si'
_chemical_formula_weight         478.42

loop_
_atom_type_symbol
_atom_type_description
_atom_type_scat_dispersion_real
_atom_type_scat_dispersion_imag
_atom_type_scat_source
C C 0.0033 0.0016 'International Tables Vol C Tables 4.2.6.8 and 6.1.1.4'
H H 0.0000 0.0000 'International Tables Vol C Tables 4.2.6.8 and 6.1.1.4'
B B 0.0013 0.0007 'International Tables Vol C Tables 4.2.6.8 and 6.1.1.4'
Si Si 0.0817 0.0704 'International Tables Vol C Tables 4.2.6.8 and 6.1.1.4'
P P 0.1023 0.0942 'International Tables Vol C Tables 4.2.6.8 and 6.1.1.4'
Cl Cl 0.1484 0.1585 'International Tables Vol C Tables 4.2.6.8 and 6.1.1.4'

_space_group_crystal_system      triclinic
_space_group_IT_number           2
_space_group_name_H-M_alt        'P -1'
_space_group_name_Hall           '-P 1'

_shelx_space_group_comment       
;
The symmetry employed for this shelxl refinement is uniquely defined
by the following loop, which should always be used as a source of
symmetry information in preference to the above space-group names.
They are only intended as comments.
;

loop_
_space_group_symop_operation_xyz
'x, y, z'
'-x, -y, -z'

_cell_length_a                   10.3063(7)
_cell_length_b                   13.1717(10)
_cell_length_c                   17.0060(13)
_cell_angle_alpha                102.565(6)
_cell_angle_beta                 106.946(6)
_cell_angle_gamma                96.664(6)
_cell_volume                     2115.3(3)
_cell_formula_units_Z            4
_cell_measurement_temperature    173(2)
_cell_measurement_reflns_used    4857
_cell_measurement_theta_min      2.8150
_cell_measurement_theta_max      27.8240

_exptl_crystal_description       needle
_exptl_crystal_colour            colourless
_exptl_crystal_density_meas      ?
_exptl_crystal_density_method    ?
_exptl_crystal_density_diffrn    1.502
_exptl_crystal_F_000             968
_exptl_transmission_factor_min   ?
_exptl_transmission_factor_max   ?
_exptl_crystal_size_max          0.190
_exptl_crystal_size_mid          0.040
_exptl_crystal_size_min          0.030
_exptl_absorpt_coefficient_mu    0.819
_shelx_estimated_absorpt_T_min   0.860
_shelx_estimated_absorpt_T_max   0.976
_exptl_absorpt_correction_T_min  0.98076
_exptl_absorpt_correction_T_max  1.00000
_exptl_absorpt_correction_type   multi-scan
_exptl_absorpt_process_details   
;
CrysAlisPro 1.171.42.43a (Rigaku Oxford Diffraction, 2022)
Empirical absorption correction using spherical harmonics,
implemented in SCALE3 ABSPACK scaling algorithm.
;

_diffrn_ambient_temperature      173(2)
_diffrn_radiation_wavelength     0.71073
_diffrn_radiation_type           MoK\a
_diffrn_measurement_device       '2-circle goniometer'
_diffrn_measurement_device_type  'STOE IPDS II two-circle-diffractometer'
_diffrn_detector                 'image plate'
_diffrn_detector_type            'STOE image plate (34 cm diameter)'
_diffrn_detector_area_resol_mean 6.67
_diffrn_source                   'Genix 3D I\mS microfocus X-ray source'
_diffrn_radiation_monochromator  mirror
_diffrn_measurement_method       \w
_diffrn_reflns_number            20045
_diffrn_reflns_av_unetI/netI     0.0788
_diffrn_reflns_av_R_equivalents  0.0551
_diffrn_reflns_limit_h_min       -13
_diffrn_reflns_limit_h_max       13
_diffrn_reflns_limit_k_min       -17
_diffrn_reflns_limit_k_max       17
_diffrn_reflns_limit_l_min       -22
_diffrn_reflns_limit_l_max       22
_diffrn_reflns_theta_min         2.596
_diffrn_reflns_theta_max         27.903
_diffrn_reflns_theta_full        25.242
_diffrn_measured_fraction_theta_max 0.978
_diffrn_measured_fraction_theta_full 0.985
_diffrn_reflns_Laue_measured_fraction_max 0.978
_diffrn_reflns_Laue_measured_fraction_full 0.985
_diffrn_reflns_point_group_measured_fraction_max 0.978
_diffrn_reflns_point_group_measured_fraction_full 0.985
_reflns_number_total             9911
_reflns_number_gt                7434
_reflns_threshold_expression     'I > 2\s(I)'
_reflns_Friedel_coverage         0.000
_reflns_Friedel_fraction_max     .
_reflns_Friedel_fraction_full    .

_reflns_special_details          
;
 Reflections were merged by SHELXL according to the crystal
 class for the calculation of statistics and refinement.
 
 _reflns_Friedel_fraction is defined as the number of unique
 Friedel pairs measured divided by the number that would be
 possible theoretically, ignoring centric projections and
 systematic absences.
;

_computing_data_collection       'X-Area (Stoe & Cie, 2001)'
_computing_cell_refinement       'CrysAlisPro 1.171.42.43a (Rigaku OD, 2022)'
_computing_data_reduction        'CrysAlisPro 1.171.42.43a (Rigaku OD, 2022)'
_computing_structure_solution    'SHELXT (G. M. Sheldrick, 2015)'
_computing_structure_refinement  'SHELXL-2019/2 (Sheldrick, 2019)'
_computing_molecular_graphics    ?
_computing_publication_material  'IUCr PublCIF online service'

_refine_special_details          ?
_refine_ls_structure_factor_coef Fsqd
_refine_ls_matrix_type           full
_refine_ls_weighting_scheme      calc
_refine_ls_weighting_details     
'w=1/[\s^2^(Fo^2^)+(0.0414P)^2^] where P=(Fo^2^+2Fc^2^)/3'
_atom_sites_solution_primary     dual
_atom_sites_solution_secondary   difmap
_atom_sites_solution_hydrogens   geom
_refine_ls_hydrogen_treatment    constr
_refine_ls_extinction_method     none
_refine_ls_extinction_coef       .
_refine_ls_number_reflns         9911
_refine_ls_number_parameters     469
_refine_ls_number_restraints     0
_refine_ls_R_factor_all          0.0693
_refine_ls_R_factor_gt           0.0470
_refine_ls_wR_factor_ref         0.1198
_refine_ls_wR_factor_gt          0.1071
_refine_ls_goodness_of_fit_ref   1.023
_refine_ls_restrained_S_all      1.023
_refine_ls_shift/su_max          0.001
_refine_ls_shift/su_mean         0.000

loop_
_atom_site_label
_atom_site_type_symbol
_atom_site_fract_x
_atom_site_fract_y
_atom_site_fract_z
_atom_site_U_iso_or_equiv
_atom_site_adp_type
_atom_site_occupancy
_atom_site_site_symmetry_order
_atom_site_calc_flag
_atom_site_refinement_flags_posn
_atom_site_refinement_flags_adp
_atom_site_refinement_flags_occupancy
_atom_site_disorder_assembly
_atom_site_disorder_group
B1A B 0.1468(3) 0.2638(2) 0.98402(18) 0.0218(5) Uani 1 1 d . . . . .
Cl1A Cl 0.00164(6) 0.19391(5) 1.00789(4) 0.03150(15) Uani 1 1 d . . . . .
Cl2A Cl 0.23029(7) 0.39209(5) 1.06498(4) 0.03292(15) Uani 1 1 d . . . . .
Cl3A Cl -0.04008(8) 0.16381(6) 0.77197(5) 0.04458(19) Uani 1 1 d . . . . .
Cl4A Cl 0.18485(7) 0.38425(6) 0.82860(5) 0.04076(18) Uani 1 1 d . . . . .
Cl5A Cl -0.08855(10) 0.38197(9) 0.88493(6) 0.0609(3) Uani 1 1 d . . . . .
P1A P 0.28492(6) 0.16910(5) 0.99245(4) 0.01872(13) Uani 1 1 d . . . . .
Si1A Si 0.05757(7) 0.29404(6) 0.87094(5) 0.02733(16) Uani 1 1 d . . . . .
C11A C 0.2932(2) 0.11217(19) 1.08119(16) 0.0218(5) Uani 1 1 d . . . . .
C12A C 0.2992(2) 0.0060(2) 1.07443(18) 0.0286(5) Uani 1 1 d . . . . .
H12A H 0.298493 -0.038842 1.022290 0.034 Uiso 1 1 calc R U . . .
C13A C 0.3064(3) -0.0344(2) 1.1445(2) 0.0357(6) Uani 1 1 d . . . . .
H13A H 0.310002 -0.107166 1.139837 0.043 Uiso 1 1 calc R U . . .
C14A C 0.3084(3) 0.0304(2) 1.22028(18) 0.0350(6) Uani 1 1 d . . . . .
H14A H 0.313208 0.002232 1.267746 0.042 Uiso 1 1 calc R U . . .
C15A C 0.3035(3) 0.1360(2) 1.22753(18) 0.0363(6) Uani 1 1 d . . . . .
H15A H 0.305911 0.180737 1.280139 0.044 Uiso 1 1 calc R U . . .
C16A C 0.2950(3) 0.1773(2) 1.15784(17) 0.0304(6) Uani 1 1 d . . . . .
H16A H 0.290462 0.249890 1.162696 0.037 Uiso 1 1 calc R U . . .
C21A C 0.2418(2) 0.05994(19) 0.89850(16) 0.0216(5) Uani 1 1 d . . . . .
C22A C 0.1144(2) -0.0105(2) 0.87093(18) 0.0305(6) Uani 1 1 d . . . . .
H22A H 0.050853 -0.000454 0.901360 0.037 Uiso 1 1 calc R U . . .
C23A C 0.0823(3) -0.0941(2) 0.7996(2) 0.0373(7) Uani 1 1 d . . . . .
H23A H -0.003817 -0.141844 0.780928 0.045 Uiso 1 1 calc R U . . .
C24A C 0.1750(3) -0.1093(2) 0.75461(18) 0.0371(6) Uani 1 1 d . . . . .
H24A H 0.152376 -0.167412 0.705589 0.045 Uiso 1 1 calc R U . . .
C25A C 0.2998(3) -0.0397(2) 0.78146(18) 0.0349(6) Uani 1 1 d . . . . .
H25A H 0.362985 -0.050064 0.750769 0.042 Uiso 1 1 calc R U . . .
C26A C 0.3334(3) 0.0448(2) 0.85272(17) 0.0277(5) Uani 1 1 d . . . . .
H26A H 0.419085 0.092805 0.870549 0.033 Uiso 1 1 calc R U . . .
C31A C 0.4583(2) 0.23763(19) 1.01166(16) 0.0220(5) Uani 1 1 d . . . . .
C32A C 0.5715(2) 0.2045(2) 1.05949(16) 0.0250(5) Uani 1 1 d . . . . .
H32A H 0.558022 0.147275 1.083720 0.030 Uiso 1 1 calc R U . . .
C33A C 0.7046(2) 0.2554(2) 1.07177(18) 0.0311(6) Uani 1 1 d . . . . .
H33A H 0.782017 0.233304 1.104954 0.037 Uiso 1 1 calc R U . . .
C34A C 0.7246(3) 0.3381(2) 1.03578(19) 0.0341(6) Uani 1 1 d . . . . .
H34A H 0.815631 0.372200 1.043721 0.041 Uiso 1 1 calc R U . . .
C35A C 0.6129(3) 0.3707(2) 0.9887(2) 0.0416(7) Uani 1 1 d . . . . .
H35A H 0.627013 0.427884 0.964387 0.050 Uiso 1 1 calc R U . . .
C36A C 0.4797(3) 0.3211(2) 0.9761(2) 0.0343(6) Uani 1 1 d . . . . .
H36A H 0.402922 0.344172 0.943248 0.041 Uiso 1 1 calc R U . . .
B1B B 0.3588(3) 0.2525(2) 0.5343(2) 0.0277(6) Uani 1 1 d . . . . .
Cl1B Cl 0.52554(7) 0.33245(7) 0.54470(6) 0.0523(2) Uani 1 1 d . . . . .
Cl2B Cl 0.29502(8) 0.13985(6) 0.43705(5) 0.04139(18) Uani 1 1 d . . . . .
Cl3B Cl 0.53333(12) 0.28459(10) 0.74612(7) 0.0851(4) Uani 1 1 d . . . . .
Cl4B Cl 0.22155(10) 0.14629(8) 0.66548(6) 0.0582(3) Uani 1 1 d . . . . .
Cl5B Cl 0.47297(8) 0.05640(7) 0.60852(6) 0.0480(2) Uani 1 1 d . . . . .
P1B P 0.21888(6) 0.34499(5) 0.51949(4) 0.02115(13) Uani 1 1 d . . . . .
Si1B Si 0.39241(8) 0.19005(7) 0.63520(5) 0.03450(18) Uani 1 1 d . . . . .
C11B C 0.1761(2) 0.37006(19) 0.41495(16) 0.0231(5) Uani 1 1 d . . . . .
C12B C 0.2802(3) 0.3953(2) 0.38096(18) 0.0339(6) Uani 1 1 d . . . . .
H12B H 0.373941 0.396565 0.411396 0.041 Uiso 1 1 calc R U . . .
C13B C 0.2456(3) 0.4184(2) 0.3027(2) 0.0397(7) Uani 1 1 d . . . . .
H13B H 0.316456 0.435796 0.279772 0.048 Uiso 1 1 calc R U . . .
C14B C 0.1098(3) 0.4164(2) 0.25729(19) 0.0390(7) Uani 1 1 d . . . . .
H14B H 0.087333 0.431567 0.203315 0.047 Uiso 1 1 calc R U . . .
C15B C 0.0073(3) 0.3923(2) 0.29091(18) 0.0363(6) Uani 1 1 d . . . . .
H15B H -0.086150 0.391238 0.260019 0.044 Uiso 1 1 calc R U . . .
C16B C 0.0395(2) 0.3697(2) 0.36954(17) 0.0268(5) Uani 1 1 d . . . . .
H16B H -0.031848 0.353867 0.392476 0.032 Uiso 1 1 calc R U . . .
C21B C 0.0596(2) 0.2871(2) 0.53048(16) 0.0242(5) Uani 1 1 d . . . . .
C22B C -0.0065(3) 0.1845(2) 0.4812(2) 0.0367(7) Uani 1 1 d . . . . .
H22B H 0.031033 0.146498 0.441668 0.044 Uiso 1 1 calc R U . . .
C23B C -0.1279(3) 0.1384(3) 0.4907(2) 0.0469(8) Uani 1 1 d . . . . .
H23B H -0.173270 0.068686 0.457320 0.056 Uiso 1 1 calc R U . . .
C24B C -0.1823(3) 0.1933(3) 0.5480(2) 0.0431(8) Uani 1 1 d . . . . .
H24B H -0.264550 0.160965 0.554480 0.052 Uiso 1 1 calc R U . . .
C25B C -0.1184(3) 0.2944(3) 0.5958(2) 0.0384(7) Uani 1 1 d . . . . .
H25B H -0.156964 0.332038 0.634949 0.046 Uiso 1 1 calc R U . . .
C26B C 0.0027(2) 0.3420(2) 0.58719(17) 0.0277(5) Uani 1 1 d . . . . .
H26B H 0.046383 0.412210 0.620176 0.033 Uiso 1 1 calc R U . . .
C31B C 0.2825(2) 0.4725(2) 0.59701(16) 0.0240(5) Uani 1 1 d . . . . .
C32B C 0.3304(3) 0.4770(2) 0.68368(17) 0.0315(6) Uani 1 1 d . . . . .
H32B H 0.329653 0.413427 0.701425 0.038 Uiso 1 1 calc R U . . .
C33B C 0.3791(3) 0.5745(2) 0.74387(19) 0.0370(7) Uani 1 1 d . . . . .
H33B H 0.411548 0.577556 0.802828 0.044 Uiso 1 1 calc R U . . .
C34B C 0.3803(3) 0.6672(2) 0.7181(2) 0.0386(7) Uani 1 1 d . . . . .
H34B H 0.413288 0.733774 0.759427 0.046 Uiso 1 1 calc R U . . .
C35B C 0.3337(3) 0.6631(2) 0.6324(2) 0.0375(7) Uani 1 1 d . . . . .
H35B H 0.335500 0.726936 0.615016 0.045 Uiso 1 1 calc R U . . .
C36B C 0.2840(3) 0.5659(2) 0.57164(18) 0.0293(6) Uani 1 1 d . . . . .
H36B H 0.251183 0.563331 0.512795 0.035 Uiso 1 1 calc R U . . .

loop_
_atom_site_aniso_label
_atom_site_aniso_U_11
_atom_site_aniso_U_22
_atom_site_aniso_U_33
_atom_site_aniso_U_23
_atom_site_aniso_U_13
_atom_site_aniso_U_12
B1A 0.0264(12) 0.0204(13) 0.0235(14) 0.0079(11) 0.0129(11) 0.0072(10)
Cl1A 0.0269(3) 0.0385(4) 0.0397(4) 0.0188(3) 0.0191(3) 0.0095(2)
Cl2A 0.0504(4) 0.0210(3) 0.0323(4) 0.0053(3) 0.0219(3) 0.0076(3)
Cl3A 0.0490(4) 0.0429(4) 0.0333(4) 0.0137(3) 0.0029(3) -0.0034(3)
Cl4A 0.0482(4) 0.0426(4) 0.0350(4) 0.0206(3) 0.0145(3) -0.0001(3)
Cl5A 0.0702(5) 0.0843(7) 0.0654(6) 0.0469(5) 0.0402(5) 0.0597(5)
P1A 0.0211(3) 0.0175(3) 0.0193(3) 0.0062(2) 0.0085(2) 0.0032(2)
Si1A 0.0317(3) 0.0300(4) 0.0277(4) 0.0146(3) 0.0133(3) 0.0122(3)
C11A 0.0207(10) 0.0247(13) 0.0230(13) 0.0118(10) 0.0083(9) 0.0028(9)
C12A 0.0327(13) 0.0243(13) 0.0296(14) 0.0091(11) 0.0105(11) 0.0043(10)
C13A 0.0361(14) 0.0312(15) 0.0415(18) 0.0211(14) 0.0080(12) 0.0040(11)
C14A 0.0280(13) 0.0507(18) 0.0297(15) 0.0246(14) 0.0063(11) 0.0014(11)
C15A 0.0438(15) 0.0407(17) 0.0239(15) 0.0101(13) 0.0106(12) 0.0038(12)
C16A 0.0375(14) 0.0293(14) 0.0234(14) 0.0081(11) 0.0085(11) 0.0038(11)
C21A 0.0276(11) 0.0176(12) 0.0202(12) 0.0063(10) 0.0061(9) 0.0087(9)
C22A 0.0266(12) 0.0264(14) 0.0355(16) 0.0040(12) 0.0102(11) 0.0010(10)
C23A 0.0348(13) 0.0270(15) 0.0384(17) 0.0008(13) 0.0023(12) 0.0004(11)
C24A 0.0550(17) 0.0259(14) 0.0224(14) -0.0025(12) 0.0070(12) 0.0081(12)
C25A 0.0486(16) 0.0338(16) 0.0247(15) 0.0038(12) 0.0168(12) 0.0117(12)
C26A 0.0362(13) 0.0250(13) 0.0238(13) 0.0062(11) 0.0127(10) 0.0057(10)
C31A 0.0225(11) 0.0221(12) 0.0219(13) 0.0043(10) 0.0103(9) 0.0013(9)
C32A 0.0274(11) 0.0217(13) 0.0255(13) 0.0046(10) 0.0094(10) 0.0043(9)
C33A 0.0251(12) 0.0337(15) 0.0309(15) 0.0024(12) 0.0083(10) 0.0063(10)
C34A 0.0263(12) 0.0344(16) 0.0397(17) 0.0021(13) 0.0165(12) -0.0022(10)
C35A 0.0399(15) 0.0370(17) 0.056(2) 0.0216(15) 0.0238(14) 0.0000(12)
C36A 0.0283(13) 0.0359(16) 0.0430(17) 0.0195(14) 0.0121(12) 0.0036(11)
B1B 0.0287(13) 0.0294(16) 0.0304(16) 0.0107(13) 0.0141(12) 0.0102(11)
Cl1B 0.0273(3) 0.0596(5) 0.0838(7) 0.0349(5) 0.0252(4) 0.0128(3)
Cl2B 0.0637(4) 0.0406(4) 0.0267(4) 0.0081(3) 0.0196(3) 0.0250(3)
Cl3B 0.0990(8) 0.0741(8) 0.0432(6) 0.0007(5) -0.0266(5) 0.0245(6)
Cl4B 0.0770(6) 0.0760(6) 0.0630(6) 0.0488(5) 0.0503(5) 0.0454(5)
Cl5B 0.0558(4) 0.0527(5) 0.0490(5) 0.0242(4) 0.0202(4) 0.0344(4)
P1B 0.0216(3) 0.0233(3) 0.0196(3) 0.0064(3) 0.0082(2) 0.0035(2)
Si1B 0.0428(4) 0.0375(5) 0.0253(4) 0.0121(3) 0.0077(3) 0.0173(3)
C11B 0.0307(12) 0.0209(12) 0.0183(12) 0.0054(10) 0.0088(9) 0.0042(9)
C12B 0.0372(14) 0.0395(16) 0.0288(15) 0.0119(13) 0.0145(11) 0.0069(12)
C13B 0.0534(17) 0.0409(18) 0.0367(17) 0.0166(14) 0.0270(14) 0.0119(13)
C14B 0.0651(19) 0.0329(16) 0.0250(15) 0.0114(12) 0.0190(14) 0.0143(14)
C15B 0.0446(15) 0.0369(16) 0.0234(14) 0.0076(12) 0.0033(12) 0.0131(12)
C16B 0.0304(12) 0.0268(13) 0.0230(13) 0.0047(11) 0.0094(10) 0.0063(10)
C21B 0.0231(11) 0.0274(13) 0.0230(13) 0.0109(11) 0.0064(9) 0.0039(9)
C22B 0.0318(13) 0.0350(16) 0.0388(17) 0.0021(13) 0.0134(12) -0.0018(11)
C23B 0.0372(15) 0.0372(18) 0.057(2) 0.0065(16) 0.0122(14) -0.0113(12)
C24B 0.0243(13) 0.058(2) 0.051(2) 0.0269(17) 0.0128(13) 0.0002(12)
C25B 0.0299(13) 0.055(2) 0.0392(17) 0.0179(15) 0.0195(12) 0.0126(12)
C26B 0.0257(12) 0.0330(15) 0.0269(14) 0.0099(12) 0.0102(10) 0.0070(10)
C31B 0.0209(11) 0.0263(13) 0.0249(13) 0.0047(10) 0.0096(9) 0.0032(9)
C32B 0.0381(14) 0.0323(15) 0.0240(14) 0.0074(12) 0.0098(11) 0.0079(11)
C33B 0.0400(15) 0.0427(18) 0.0233(14) 0.0012(13) 0.0089(11) 0.0074(12)
C34B 0.0343(14) 0.0338(16) 0.0387(17) -0.0035(13) 0.0113(12) -0.0020(11)
C35B 0.0444(15) 0.0238(14) 0.0416(18) 0.0051(13) 0.0145(13) 0.0021(11)
C36B 0.0308(12) 0.0281(14) 0.0269(14) 0.0060(11) 0.0090(11) 0.0011(10)

_geom_special_details            
;
 All esds (except the esd in the dihedral angle between two l.s. planes)
 are estimated using the full covariance matrix.  The cell esds are taken
 into account individually in the estimation of esds in distances, angles
 and torsion angles; correlations between esds in cell parameters are only
 used when they are defined by crystal symmetry.  An approximate (isotropic)
 treatment of cell esds is used for estimating esds involving l.s. planes.
;

loop_
_geom_bond_atom_site_label_1
_geom_bond_atom_site_label_2
_geom_bond_distance
_geom_bond_site_symmetry_2
_geom_bond_publ_flag
B1A Cl1A 1.857(3) . ?
B1A Cl2A 1.858(3) . ?
B1A P1A 1.994(3) . ?
B1A Si1A 2.022(3) . ?
Cl3A Si1A 2.0356(11) . ?
Cl4A Si1A 2.0523(10) . ?
Cl5A Si1A 2.0396(10) . ?
P1A C21A 1.804(2) . ?
P1A C31A 1.808(2) . ?
P1A C11A 1.811(2) . ?
C11A C12A 1.388(4) . ?
C11A C16A 1.389(4) . ?
C12A C13A 1.393(4) . ?
C12A H12A 0.9500 . ?
C13A C14A 1.376(4) . ?
C13A H13A 0.9500 . ?
C14A C15A 1.378(4) . ?
C14A H14A 0.9500 . ?
C15A C16A 1.392(4) . ?
C15A H15A 0.9500 . ?
C16A H16A 0.9500 . ?
C21A C26A 1.393(3) . ?
C21A C22A 1.405(3) . ?
C22A C23A 1.376(4) . ?
C22A H22A 0.9500 . ?
C23A C24A 1.395(4) . ?
C23A H23A 0.9500 . ?
C24A C25A 1.380(4) . ?
C24A H24A 0.9500 . ?
C25A C26A 1.381(4) . ?
C25A H25A 0.9500 . ?
C26A H26A 0.9500 . ?
C31A C32A 1.391(3) . ?
C31A C36A 1.391(4) . ?
C32A C33A 1.390(3) . ?
C32A H32A 0.9500 . ?
C33A C34A 1.384(4) . ?
C33A H33A 0.9500 . ?
C34A C35A 1.371(4) . ?
C34A H34A 0.9500 . ?
C35A C36A 1.385(4) . ?
C35A H35A 0.9500 . ?
C36A H36A 0.9500 . ?
B1B Cl1B 1.848(3) . ?
B1B Cl2B 1.855(3) . ?
B1B P1B 1.989(3) . ?
B1B Si1B 2.019(3) . ?
Cl3B Si1B 2.0443(13) . ?
Cl4B Si1B 2.0299(12) . ?
Cl5B Si1B 2.0508(11) . ?
P1B C21B 1.806(2) . ?
P1B C31B 1.807(3) . ?
P1B C11B 1.816(3) . ?
C11B C16B 1.394(3) . ?
C11B C12B 1.399(3) . ?
C12B C13B 1.385(4) . ?
C12B H12B 0.9500 . ?
C13B C14B 1.382(4) . ?
C13B H13B 0.9500 . ?
C14B C15B 1.377(4) . ?
C14B H14B 0.9500 . ?
C15B C16B 1.387(4) . ?
C15B H15B 0.9500 . ?
C16B H16B 0.9500 . ?
C21B C26B 1.386(3) . ?
C21B C22B 1.397(4) . ?
C22B C23B 1.394(4) . ?
C22B H22B 0.9500 . ?
C23B C24B 1.377(5) . ?
C23B H23B 0.9500 . ?
C24B C25B 1.372(5) . ?
C24B H24B 0.9500 . ?
C25B C26B 1.393(4) . ?
C25B H25B 0.9500 . ?
C26B H26B 0.9500 . ?
C31B C36B 1.389(4) . ?
C31B C32B 1.397(4) . ?
C32B C33B 1.388(4) . ?
C32B H32B 0.9500 . ?
C33B C34B 1.384(4) . ?
C33B H33B 0.9500 . ?
C34B C35B 1.381(4) . ?
C34B H34B 0.9500 . ?
C35B C36B 1.391(4) . ?
C35B H35B 0.9500 . ?
C36B H36B 0.9500 . ?

loop_
_geom_angle_atom_site_label_1
_geom_angle_atom_site_label_2
_geom_angle_atom_site_label_3
_geom_angle
_geom_angle_site_symmetry_1
_geom_angle_site_symmetry_3
_geom_angle_publ_flag
Cl1A B1A Cl2A 111.67(14) . . ?
Cl1A B1A P1A 104.95(13) . . ?
Cl2A B1A P1A 107.70(13) . . ?
Cl1A B1A Si1A 104.67(13) . . ?
Cl2A B1A Si1A 108.41(14) . . ?
P1A B1A Si1A 119.39(13) . . ?
C21A P1A C31A 107.45(11) . . ?
C21A P1A C11A 106.89(12) . . ?
C31A P1A C11A 106.35(11) . . ?
C21A P1A B1A 112.87(11) . . ?
C31A P1A B1A 113.26(11) . . ?
C11A P1A B1A 109.62(11) . . ?
B1A Si1A Cl3A 115.23(9) . . ?
B1A Si1A Cl5A 107.86(8) . . ?
Cl3A Si1A Cl5A 106.69(5) . . ?
B1A Si1A Cl4A 116.01(8) . . ?
Cl3A Si1A Cl4A 105.95(5) . . ?
Cl5A Si1A Cl4A 104.19(5) . . ?
C12A C11A C16A 119.7(2) . . ?
C12A C11A P1A 121.5(2) . . ?
C16A C11A P1A 118.74(19) . . ?
C11A C12A C13A 119.7(3) . . ?
C11A C12A H12A 120.1 . . ?
C13A C12A H12A 120.1 . . ?
C14A C13A C12A 120.4(3) . . ?
C14A C13A H13A 119.8 . . ?
C12A C13A H13A 119.8 . . ?
C13A C14A C15A 120.1(3) . . ?
C13A C14A H14A 119.9 . . ?
C15A C14A H14A 119.9 . . ?
C14A C15A C16A 120.1(3) . . ?
C14A C15A H15A 120.0 . . ?
C16A C15A H15A 120.0 . . ?
C11A C16A C15A 120.0(3) . . ?
C11A C16A H16A 120.0 . . ?
C15A C16A H16A 120.0 . . ?
C26A C21A C22A 119.5(2) . . ?
C26A C21A P1A 120.72(18) . . ?
C22A C21A P1A 119.75(19) . . ?
C23A C22A C21A 119.6(2) . . ?
C23A C22A H22A 120.2 . . ?
C21A C22A H22A 120.2 . . ?
C22A C23A C24A 120.5(2) . . ?
C22A C23A H23A 119.7 . . ?
C24A C23A H23A 119.7 . . ?
C25A C24A C23A 119.8(3) . . ?
C25A C24A H24A 120.1 . . ?
C23A C24A H24A 120.1 . . ?
C24A C25A C26A 120.4(2) . . ?
C24A C25A H25A 119.8 . . ?
C26A C25A H25A 119.8 . . ?
C25A C26A C21A 120.2(2) . . ?
C25A C26A H26A 119.9 . . ?
C21A C26A H26A 119.9 . . ?
C32A C31A C36A 119.4(2) . . ?
C32A C31A P1A 120.14(19) . . ?
C36A C31A P1A 120.42(19) . . ?
C33A C32A C31A 119.9(2) . . ?
C33A C32A H32A 120.1 . . ?
C31A C32A H32A 120.1 . . ?
C34A C33A C32A 120.2(3) . . ?
C34A C33A H33A 119.9 . . ?
C32A C33A H33A 119.9 . . ?
C35A C34A C33A 120.0(2) . . ?
C35A C34A H34A 120.0 . . ?
C33A C34A H34A 120.0 . . ?
C34A C35A C36A 120.5(3) . . ?
C34A C35A H35A 119.7 . . ?
C36A C35A H35A 119.7 . . ?
C35A C36A C31A 120.0(3) . . ?
C35A C36A H36A 120.0 . . ?
C31A C36A H36A 120.0 . . ?
Cl1B B1B Cl2B 112.46(15) . . ?
Cl1B B1B P1B 107.36(15) . . ?
Cl2B B1B P1B 105.49(15) . . ?
Cl1B B1B Si1B 106.89(15) . . ?
Cl2B B1B Si1B 106.98(15) . . ?
P1B B1B Si1B 117.83(14) . . ?
C21B P1B C31B 107.62(11) . . ?
C21B P1B C11B 107.25(11) . . ?
C31B P1B C11B 106.89(12) . . ?
C21B P1B B1B 112.28(12) . . ?
C31B P1B B1B 111.22(12) . . ?
C11B P1B B1B 111.31(12) . . ?
B1B Si1B Cl4B 115.10(9) . . ?
B1B Si1B Cl3B 115.24(10) . . ?
Cl4B Si1B Cl3B 105.45(6) . . ?
B1B Si1B Cl5B 108.51(9) . . ?
Cl4B Si1B Cl5B 106.79(5) . . ?
Cl3B Si1B Cl5B 105.00(5) . . ?
C16B C11B C12B 119.2(2) . . ?
C16B C11B P1B 120.12(18) . . ?
C12B C11B P1B 120.58(19) . . ?
C13B C12B C11B 119.6(3) . . ?
C13B C12B H12B 120.2 . . ?
C11B C12B H12B 120.2 . . ?
C14B C13B C12B 121.1(3) . . ?
C14B C13B H13B 119.5 . . ?
C12B C13B H13B 119.5 . . ?
C15B C14B C13B 119.5(3) . . ?
C15B C14B H14B 120.3 . . ?
C13B C14B H14B 120.3 . . ?
C14B C15B C16B 120.5(3) . . ?
C14B C15B H15B 119.7 . . ?
C16B C15B H15B 119.7 . . ?
C15B C16B C11B 120.2(2) . . ?
C15B C16B H16B 119.9 . . ?
C11B C16B H16B 119.9 . . ?
C26B C21B C22B 119.6(2) . . ?
C26B C21B P1B 121.3(2) . . ?
C22B C21B P1B 119.1(2) . . ?
C23B C22B C21B 119.4(3) . . ?
C23B C22B H22B 120.3 . . ?
C21B C22B H22B 120.3 . . ?
C24B C23B C22B 120.4(3) . . ?
C24B C23B H23B 119.8 . . ?
C22B C23B H23B 119.8 . . ?
C25B C24B C23B 120.3(3) . . ?
C25B C24B H24B 119.8 . . ?
C23B C24B H24B 119.8 . . ?
C24B C25B C26B 120.2(3) . . ?
C24B C25B H25B 119.9 . . ?
C26B C25B H25B 119.9 . . ?
C21B C26B C25B 120.0(3) . . ?
C21B C26B H26B 120.0 . . ?
C25B C26B H26B 120.0 . . ?
C36B C31B C32B 119.6(2) . . ?
C36B C31B P1B 121.0(2) . . ?
C32B C31B P1B 119.4(2) . . ?
C33B C32B C31B 120.0(3) . . ?
C33B C32B H32B 120.0 . . ?
C31B C32B H32B 120.0 . . ?
C34B C33B C32B 120.1(3) . . ?
C34B C33B H33B 120.0 . . ?
C32B C33B H33B 120.0 . . ?
C35B C34B C33B 120.2(3) . . ?
C35B C34B H34B 119.9 . . ?
C33B C34B H34B 119.9 . . ?
C34B C35B C36B 120.2(3) . . ?
C34B C35B H35B 119.9 . . ?
C36B C35B H35B 119.9 . . ?
C31B C36B C35B 120.0(3) . . ?
C31B C36B H36B 120.0 . . ?
C35B C36B H36B 120.0 . . ?

loop_
_geom_torsion_atom_site_label_1
_geom_torsion_atom_site_label_2
_geom_torsion_atom_site_label_3
_geom_torsion_atom_site_label_4
_geom_torsion
_geom_torsion_site_symmetry_1
_geom_torsion_site_symmetry_2
_geom_torsion_site_symmetry_3
_geom_torsion_site_symmetry_4
_geom_torsion_publ_flag
C21A P1A C11A C12A 14.5(2) . . . . ?
C31A P1A C11A C12A -100.1(2) . . . . ?
B1A P1A C11A C12A 137.13(19) . . . . ?
C21A P1A C11A C16A -166.25(19) . . . . ?
C31A P1A C11A C16A 79.2(2) . . . . ?
B1A P1A C11A C16A -43.6(2) . . . . ?
C16A C11A C12A C13A 0.3(4) . . . . ?
P1A C11A C12A C13A 179.57(19) . . . . ?
C11A C12A C13A C14A -0.4(4) . . . . ?
C12A C13A C14A C15A -0.1(4) . . . . ?
C13A C14A C15A C16A 0.7(4) . . . . ?
C12A C11A C16A C15A 0.3(4) . . . . ?
P1A C11A C16A C15A -179.0(2) . . . . ?
C14A C15A C16A C11A -0.8(4) . . . . ?
C31A P1A C21A C26A -3.3(2) . . . . ?
C11A P1A C21A C26A -117.1(2) . . . . ?
B1A P1A C21A C26A 122.3(2) . . . . ?
C31A P1A C21A C22A 177.0(2) . . . . ?
C11A P1A C21A C22A 63.1(2) . . . . ?
B1A P1A C21A C22A -57.5(2) . . . . ?
C26A C21A C22A C23A 0.7(4) . . . . ?
P1A C21A C22A C23A -179.5(2) . . . . ?
C21A C22A C23A C24A 0.0(4) . . . . ?
C22A C23A C24A C25A -0.3(5) . . . . ?
C23A C24A C25A C26A 0.0(5) . . . . ?
C24A C25A C26A C21A 0.6(4) . . . . ?
C22A C21A C26A C25A -0.9(4) . . . . ?
P1A C21A C26A C25A 179.3(2) . . . . ?
C21A P1A C31A C32A -86.9(2) . . . . ?
C11A P1A C31A C32A 27.2(2) . . . . ?
B1A P1A C31A C32A 147.7(2) . . . . ?
C21A P1A C31A C36A 90.6(2) . . . . ?
C11A P1A C31A C36A -155.2(2) . . . . ?
B1A P1A C31A C36A -34.8(3) . . . . ?
C36A C31A C32A C33A 0.4(4) . . . . ?
P1A C31A C32A C33A 178.0(2) . . . . ?
C31A C32A C33A C34A -0.7(4) . . . . ?
C32A C33A C34A C35A 0.7(4) . . . . ?
C33A C34A C35A C36A -0.5(5) . . . . ?
C34A C35A C36A C31A 0.2(5) . . . . ?
C32A C31A C36A C35A -0.2(4) . . . . ?
P1A C31A C36A C35A -177.7(2) . . . . ?
C21B P1B C11B C16B 15.9(2) . . . . ?
C31B P1B C11B C16B -99.3(2) . . . . ?
B1B P1B C11B C16B 139.1(2) . . . . ?
C21B P1B C11B C12B -167.4(2) . . . . ?
C31B P1B C11B C12B 77.4(2) . . . . ?
B1B P1B C11B C12B -44.2(3) . . . . ?
C16B C11B C12B C13B -0.6(4) . . . . ?
P1B C11B C12B C13B -177.4(2) . . . . ?
C11B C12B C13B C14B -0.3(5) . . . . ?
C12B C13B C14B C15B 0.8(5) . . . . ?
C13B C14B C15B C16B -0.3(4) . . . . ?
C14B C15B C16B C11B -0.6(4) . . . . ?
C12B C11B C16B C15B 1.1(4) . . . . ?
P1B C11B C16B C15B 177.8(2) . . . . ?
C31B P1B C21B C26B 3.6(2) . . . . ?
C11B P1B C21B C26B -111.1(2) . . . . ?
B1B P1B C21B C26B 126.3(2) . . . . ?
C31B P1B C21B C22B -175.8(2) . . . . ?
C11B P1B C21B C22B 69.5(2) . . . . ?
B1B P1B C21B C22B -53.1(3) . . . . ?
C26B C21B C22B C23B -0.8(4) . . . . ?
P1B C21B C22B C23B 178.6(2) . . . . ?
C21B C22B C23B C24B 0.0(5) . . . . ?
C22B C23B C24B C25B 0.7(5) . . . . ?
C23B C24B C25B C26B -0.5(5) . . . . ?
C22B C21B C26B C25B 1.0(4) . . . . ?
P1B C21B C26B C25B -178.4(2) . . . . ?
C24B C25B C26B C21B -0.4(4) . . . . ?
C21B P1B C31B C36B -111.4(2) . . . . ?
C11B P1B C31B C36B 3.6(2) . . . . ?
B1B P1B C31B C36B 125.3(2) . . . . ?
C21B P1B C31B C32B 68.4(2) . . . . ?
C11B P1B C31B C32B -176.66(18) . . . . ?
B1B P1B C31B C32B -55.0(2) . . . . ?
C36B C31B C32B C33B 0.0(4) . . . . ?
P1B C31B C32B C33B -179.75(19) . . . . ?
C31B C32B C33B C34B 0.0(4) . . . . ?
C32B C33B C34B C35B -0.3(4) . . . . ?
C33B C34B C35B C36B 0.6(4) . . . . ?
C32B C31B C36B C35B 0.3(4) . . . . ?
P1B C31B C36B C35B -179.92(19) . . . . ?
C34B C35B C36B C31B -0.6(4) . . . . ?

_refine_diff_density_max         0.479
_refine_diff_density_min         -0.438
_refine_diff_density_rms         0.082

_shelx_res_file                  
;
TITL JH234 in P-1 at -100C CAP+erm
    fin.res
    created by SHELXL-2019/3 at 14:47:47 on 28-Jun-2024
CELL 0.71073  10.30634  13.17170  17.00602 102.5649 106.9457  96.6638
ZERR    4.00   0.00068   0.00096   0.00129   0.0063   0.0063   0.0057
LATT  1
SFAC C H B SI P CL
UNIT 72 60 4 4 4 20

L.S. 10
FMAP 2
PLAN 10
CONF
BOND $H
ACTA
TEMP -100
SIZE 0.03 0.04 0.19
REM colourless needle

WGHT    0.041400
FVAR       0.15940
B1A   3    0.146785    0.263794    0.984019    11.00000    0.02643    0.02040 =
         0.02349    0.00791    0.01288    0.00720
CL1A  6    0.001637    0.193905    1.007893    11.00000    0.02692    0.03846 =
         0.03966    0.01878    0.01909    0.00954
CL2A  6    0.230286    0.392086    1.064982    11.00000    0.05043    0.02095 =
         0.03233    0.00526    0.02187    0.00764
CL3A  6   -0.040077    0.163809    0.771973    11.00000    0.04900    0.04295 =
         0.03328    0.01371    0.00286   -0.00343
CL4A  6    0.184848    0.384252    0.828598    11.00000    0.04816    0.04256 =
         0.03496    0.02056    0.01446   -0.00010
CL5A  6   -0.088549    0.381973    0.884931    11.00000    0.07022    0.08426 =
         0.06535    0.04694    0.04018    0.05973
P1A   5    0.284916    0.169095    0.992448    11.00000    0.02114    0.01747 =
         0.01933    0.00616    0.00851    0.00317
SI1A  4    0.057573    0.294043    0.870938    11.00000    0.03172    0.03002 =
         0.02772    0.01455    0.01334    0.01219
C11A  1    0.293186    0.112175    1.081195    11.00000    0.02075    0.02470 =
         0.02301    0.01181    0.00827    0.00283
C12A  1    0.299248    0.006028    1.074430    11.00000    0.03271    0.02426 =
         0.02962    0.00909    0.01053    0.00434
AFIX  43
H12A  2    0.298493   -0.038842    1.022290    11.00000   -1.20000
AFIX   0
C13A  1    0.306446   -0.034428    1.144466    11.00000    0.03613    0.03124 =
         0.04148    0.02108    0.00799    0.00402
AFIX  43
H13A  2    0.310002   -0.107166    1.139837    11.00000   -1.20000
AFIX   0
C14A  1    0.308431    0.030373    1.220285    11.00000    0.02796    0.05071 =
         0.02967    0.02457    0.00631    0.00141
AFIX  43
H14A  2    0.313208    0.002232    1.267746    11.00000   -1.20000
AFIX   0
C15A  1    0.303506    0.136013    1.227529    11.00000    0.04380    0.04073 =
         0.02385    0.01006    0.01063    0.00382
AFIX  43
H15A  2    0.305911    0.180737    1.280139    11.00000   -1.20000
AFIX   0
C16A  1    0.295010    0.177261    1.157841    11.00000    0.03745    0.02929 =
         0.02342    0.00813    0.00845    0.00383
AFIX  43
H16A  2    0.290462    0.249890    1.162696    11.00000   -1.20000
AFIX   0
C21A  1    0.241831    0.059941    0.898496    11.00000    0.02760    0.01760 =
         0.02024    0.00633    0.00615    0.00868
C22A  1    0.114427   -0.010500    0.870934    11.00000    0.02657    0.02638 =
         0.03552    0.00398    0.01021    0.00101
AFIX  43
H22A  2    0.050853   -0.000454    0.901360    11.00000   -1.20000
AFIX   0
C23A  1    0.082254   -0.094106    0.799635    11.00000    0.03482    0.02704 =
         0.03839    0.00077    0.00233    0.00040
AFIX  43
H23A  2   -0.003817   -0.141844    0.780928    11.00000   -1.20000
AFIX   0
C24A  1    0.175025   -0.109317    0.754607    11.00000    0.05500    0.02594 =
         0.02238   -0.00255    0.00704    0.00811
AFIX  43
H24A  2    0.152376   -0.167412    0.705589    11.00000   -1.20000
AFIX   0
C25A  1    0.299817   -0.039739    0.781460    11.00000    0.04864    0.03379 =
         0.02465    0.00375    0.01685    0.01168
AFIX  43
H25A  2    0.362985   -0.050064    0.750769    11.00000   -1.20000
AFIX   0
C26A  1    0.333373    0.044834    0.852720    11.00000    0.03617    0.02500 =
         0.02381    0.00617    0.01272    0.00570
AFIX  43
H26A  2    0.419085    0.092805    0.870549    11.00000   -1.20000
AFIX   0
C31A  1    0.458254    0.237633    1.011658    11.00000    0.02248    0.02214 =
         0.02188    0.00427    0.01033    0.00128
C32A  1    0.571548    0.204537    1.059485    11.00000    0.02738    0.02172 =
         0.02546    0.00462    0.00944    0.00432
AFIX  43
H32A  2    0.558022    0.147275    1.083720    11.00000   -1.20000
AFIX   0
C33A  1    0.704594    0.255379    1.071768    11.00000    0.02509    0.03373 =
         0.03091    0.00236    0.00826    0.00635
AFIX  43
H33A  2    0.782017    0.233304    1.104954    11.00000   -1.20000
AFIX   0
C34A  1    0.724584    0.338087    1.035776    11.00000    0.02627    0.03445 =
         0.03966    0.00207    0.01647   -0.00217
AFIX  43
H34A  2    0.815631    0.372200    1.043721    11.00000   -1.20000
AFIX   0
C35A  1    0.612910    0.370748    0.988653    11.00000    0.03986    0.03695 =
         0.05605    0.02164    0.02376    0.00000
AFIX  43
H35A  2    0.627013    0.427884    0.964387    11.00000   -1.20000
AFIX   0
C36A  1    0.479705    0.321142    0.976130    11.00000    0.02833    0.03587 =
         0.04296    0.01948    0.01212    0.00364
AFIX  43
H36A  2    0.402922    0.344172    0.943248    11.00000   -1.20000
AFIX   0
B1B   3    0.358772    0.252533    0.534294    11.00000    0.02870    0.02938 =
         0.03045    0.01075    0.01405    0.01018
CL1B  6    0.525544    0.332446    0.544696    11.00000    0.02732    0.05963 =
         0.08379    0.03487    0.02524    0.01284
CL2B  6    0.295016    0.139853    0.437045    11.00000    0.06365    0.04056 =
         0.02672    0.00810    0.01965    0.02503
CL3B  6    0.533327    0.284593    0.746119    11.00000    0.09901    0.07409 =
         0.04325    0.00070   -0.02663    0.02446
CL4B  6    0.221552    0.146294    0.665483    11.00000    0.07700    0.07601 =
         0.06303    0.04883    0.05031    0.04538
CL5B  6    0.472975    0.056396    0.608517    11.00000    0.05583    0.05268 =
         0.04903    0.02423    0.02019    0.03443
P1B   5    0.218879    0.344994    0.519488    11.00000    0.02162    0.02333 =
         0.01960    0.00637    0.00816    0.00346
SI1B  4    0.392413    0.190046    0.635204    11.00000    0.04276    0.03755 =
         0.02527    0.01210    0.00774    0.01728
C11B  1    0.176138    0.370062    0.414952    11.00000    0.03070    0.02087 =
         0.01830    0.00541    0.00880    0.00424
C12B  1    0.280198    0.395280    0.380961    11.00000    0.03723    0.03946 =
         0.02881    0.01187    0.01449    0.00685
AFIX  43
H12B  2    0.373941    0.396565    0.411396    11.00000   -1.20000
AFIX   0
C13B  1    0.245647    0.418353    0.302663    11.00000    0.05344    0.04091 =
         0.03674    0.01659    0.02698    0.01190
AFIX  43
H13B  2    0.316456    0.435796    0.279772    11.00000   -1.20000
AFIX   0
C14B  1    0.109835    0.416413    0.257289    11.00000    0.06505    0.03289 =
         0.02498    0.01141    0.01902    0.01433
AFIX  43
H14B  2    0.087333    0.431567    0.203315    11.00000   -1.20000
AFIX   0
C15B  1    0.007311    0.392337    0.290911    11.00000    0.04458    0.03688 =
         0.02342    0.00763    0.00328    0.01308
AFIX  43
H15B  2   -0.086150    0.391238    0.260019    11.00000   -1.20000
AFIX   0
C16B  1    0.039453    0.369679    0.369537    11.00000    0.03042    0.02683 =
         0.02301    0.00466    0.00943    0.00627
AFIX  43
H16B  2   -0.031848    0.353867    0.392476    11.00000   -1.20000
AFIX   0
C21B  1    0.059613    0.287084    0.530481    11.00000    0.02313    0.02739 =
         0.02303    0.01090    0.00643    0.00390
C22B  1   -0.006465    0.184493    0.481234    11.00000    0.03178    0.03496 =
         0.03885    0.00213    0.01344   -0.00183
AFIX  43
H22B  2    0.031033    0.146498    0.441668    11.00000   -1.20000
AFIX   0
C23B  1   -0.127856    0.138388    0.490658    11.00000    0.03721    0.03721 =
         0.05663    0.00648    0.01224   -0.01126
AFIX  43
H23B  2   -0.173270    0.068686    0.457320    11.00000   -1.20000
AFIX   0
C24B  1   -0.182328    0.193270    0.547998    11.00000    0.02425    0.05812 =
         0.05126    0.02690    0.01284    0.00024
AFIX  43
H24B  2   -0.264550    0.160965    0.554480    11.00000   -1.20000
AFIX   0
C25B  1   -0.118439    0.294390    0.595820    11.00000    0.02994    0.05528 =
         0.03922    0.01790    0.01951    0.01263
AFIX  43
H25B  2   -0.156964    0.332038    0.634949    11.00000   -1.20000
AFIX   0
C26B  1    0.002706    0.342027    0.587189    11.00000    0.02568    0.03300 =
         0.02694    0.00989    0.01017    0.00700
AFIX  43
H26B  2    0.046383    0.412210    0.620176    11.00000   -1.20000
AFIX   0
C31B  1    0.282530    0.472511    0.597012    11.00000    0.02090    0.02629 =
         0.02492    0.00469    0.00961    0.00322
C32B  1    0.330395    0.477016    0.683679    11.00000    0.03813    0.03226 =
         0.02405    0.00736    0.00984    0.00792
AFIX  43
H32B  2    0.329653    0.413427    0.701425    11.00000   -1.20000
AFIX   0
C33B  1    0.379053    0.574476    0.743870    11.00000    0.04001    0.04270 =
         0.02333    0.00119    0.00887    0.00740
AFIX  43
H33B  2    0.411548    0.577556    0.802828    11.00000   -1.20000
AFIX   0
C34B  1    0.380281    0.667174    0.718088    11.00000    0.03433    0.03378 =
         0.03872   -0.00351    0.01132   -0.00201
AFIX  43
H34B  2    0.413288    0.733774    0.759427    11.00000   -1.20000
AFIX   0
C35B  1    0.333666    0.663132    0.632448    11.00000    0.04439    0.02383 =
         0.04163    0.00508    0.01446    0.00212
AFIX  43
H35B  2    0.335500    0.726936    0.615016    11.00000   -1.20000
AFIX   0
C36B  1    0.284034    0.565883    0.571643    11.00000    0.03078    0.02812 =
         0.02686    0.00600    0.00899    0.00106
AFIX  43
H36B  2    0.251183    0.563331    0.512795    11.00000   -1.20000

AFIX   0
HKLF 4


REM  JH234 in P-1 at -100C CAP+erm
REM wR2 = 0.1198, GooF = S = 1.023, Restrained GooF = 1.023 for all data
REM R1 = 0.0470 for 7434 Fo > 4sig(Fo) and 0.0693 for all 9911 data
REM 469 parameters refined using 0 restraints

END

WGHT      0.0437      0.0000

REM Highest difference peak  0.479,  deepest hole -0.438,  1-sigma level  0.082
Q1    1   0.3792  0.1984  0.9968  11.00000  0.05    0.48
Q2    1   0.5356  0.1116  0.6405  11.00000  0.05    0.47
Q3    1   0.1199 -0.0788  0.7659  11.00000  0.05    0.42
Q4    1   0.2867  0.0793  1.2021  11.00000  0.05    0.42
Q5    1   0.2842  0.4164  0.5629  11.00000  0.05    0.41
Q6    1   0.2334  0.2150  0.9803  11.00000  0.05    0.40
Q7    1   0.1730  0.0218  0.8780  11.00000  0.05    0.39
Q8    1   0.5588  0.2770  0.7067  11.00000  0.05    0.38
Q9    1   0.4721  0.2566  0.7451  11.00000  0.05    0.38
Q10   1   0.4706  0.2577  0.9781  11.00000  0.05    0.38
;
_shelx_res_checksum              31982
_chemical_properties_physical    Air-sensitive,Moisture-sensitive
####################################################################### 
# 
# This file contains crystal structure data downloaded from the 
# Cambridge Structural Database (CSD) hosted by the Cambridge 
# Crystallographic Data Centre (CCDC).
# 
# Full information about CCDC data access policies and citation 
# guidelines are available at http://www.ccdc.cam.ac.uk/access/V1 
# 
# Audit and citation data items may have been added by the CCDC. 
# Please retain this information to preserve the provenance of 
# this file and to allow appropriate attribution of the data. 
# 
#######################################################################

data_2_py_wa3352
_database_code_depnum_ccdc_archive 'CCDC 2470872'
loop_
_audit_author_name
_audit_author_address
'Alexander Virovets'
;Goethe University of Frankfurt
Germany
;
_audit_update_record             
;
2025-07-08 deposited with the CCDC.	2025-09-10 downloaded from the CCDC.
;

_audit_creation_method           SHELXL-2018/3
_shelx_SHELXL_version_number     2018/3
_chemical_name_systematic        ?
_chemical_name_common            ?
_chemical_melting_point          ?
_chemical_formula_moiety         'C5 H5 B I5 N Si'
_chemical_formula_sum            'C5 H5 B I5 N Si'
_chemical_formula_weight         752.50

loop_
_atom_type_symbol
_atom_type_description
_atom_type_scat_dispersion_real
_atom_type_scat_dispersion_imag
_atom_type_scat_source
C C 0.0033 0.0016 'International Tables Vol C Tables 4.2.6.8 and 6.1.1.4'
H H 0.0000 0.0000 'International Tables Vol C Tables 4.2.6.8 and 6.1.1.4'
B B 0.0013 0.0007 'International Tables Vol C Tables 4.2.6.8 and 6.1.1.4'
N N 0.0061 0.0033 'International Tables Vol C Tables 4.2.6.8 and 6.1.1.4'
Si Si 0.0817 0.0704 'International Tables Vol C Tables 4.2.6.8 and 6.1.1.4'
I I -0.4742 1.8119 'International Tables Vol C Tables 4.2.6.8 and 6.1.1.4'

_space_group_crystal_system      orthorhombic
_space_group_IT_number           33
_space_group_name_H-M_alt        'P n a 21'
_space_group_name_Hall           'P 2c -2n'

_shelx_space_group_comment       
;
The symmetry employed for this shelxl refinement is uniquely defined
by the following loop, which should always be used as a source of
symmetry information in preference to the above space-group names.
They are only intended as comments.
;

loop_
_space_group_symop_operation_xyz
'x, y, z'
'-x, -y, z+1/2'
'x+1/2, -y+1/2, z'
'-x+1/2, y+1/2, z+1/2'

_cell_length_a                   13.9353(3)
_cell_length_b                   8.42736(19)
_cell_length_c                   13.3513(2)
_cell_angle_alpha                90
_cell_angle_beta                 90
_cell_angle_gamma                90
_cell_volume                     1567.94(5)
_cell_formula_units_Z            4
_cell_measurement_temperature    173(2)
_cell_measurement_reflns_used    10668
_cell_measurement_theta_min      4.1670
_cell_measurement_theta_max      31.3490

_exptl_crystal_description       prism
_exptl_crystal_colour            colourless
_exptl_crystal_density_meas      ?
_exptl_crystal_density_method    ?
_exptl_crystal_density_diffrn    3.188
_exptl_crystal_F_000             1304
_exptl_transmission_factor_min   ?
_exptl_transmission_factor_max   ?
_exptl_crystal_size_max          0.240
_exptl_crystal_size_mid          0.230
_exptl_crystal_size_min          0.150
_exptl_absorpt_coefficient_mu    9.961
_shelx_estimated_absorpt_T_min   0.198
_shelx_estimated_absorpt_T_max   0.317
_exptl_absorpt_correction_T_min  0.26048
_exptl_absorpt_correction_T_max  1.00000
_exptl_absorpt_correction_type   multi-scan
_exptl_absorpt_process_details   
;
CrysAlisPro 1.171.42.43a (Rigaku Oxford Diffraction, 2022)
Empirical absorption correction using spherical harmonics,
implemented in SCALE3 ABSPACK scaling algorithm.
;

_diffrn_ambient_temperature      173(2)
_diffrn_radiation_wavelength     0.71073
_diffrn_radiation_type           MoK\a
_diffrn_measurement_device       '2-circle goniometer'
_diffrn_measurement_device_type  'STOE IPDS II two-circle-diffractometer'
_diffrn_detector                 'image plate'
_diffrn_detector_type            'STOE image plate (34 cm diameter)'
_diffrn_detector_area_resol_mean 6.67
_diffrn_source                   'Genix 3D I\mS microfocus X-ray source'
_diffrn_radiation_monochromator  mirror
_diffrn_measurement_method       \w
_diffrn_reflns_number            16700
_diffrn_reflns_av_unetI/netI     0.0384
_diffrn_reflns_av_R_equivalents  0.0576
_diffrn_reflns_limit_h_min       -18
_diffrn_reflns_limit_h_max       16
_diffrn_reflns_limit_k_min       -11
_diffrn_reflns_limit_k_max       11
_diffrn_reflns_limit_l_min       -17
_diffrn_reflns_limit_l_max       17
_diffrn_reflns_theta_min         4.090
_diffrn_reflns_theta_max         28.277
_diffrn_reflns_theta_full        25.242
_diffrn_measured_fraction_theta_max 0.988
_diffrn_measured_fraction_theta_full 0.984
_diffrn_reflns_Laue_measured_fraction_max 0.988
_diffrn_reflns_Laue_measured_fraction_full 0.984
_diffrn_reflns_point_group_measured_fraction_max 0.988
_diffrn_reflns_point_group_measured_fraction_full 0.984
_reflns_number_total             3849
_reflns_number_gt                3718
_reflns_threshold_expression     'I > 2\s(I)'
_reflns_Friedel_coverage         0.920
_reflns_Friedel_fraction_max     0.989
_reflns_Friedel_fraction_full    0.984

_reflns_special_details          
;
 Reflections were merged by SHELXL according to the crystal
 class for the calculation of statistics and refinement.
 
 _reflns_Friedel_fraction is defined as the number of unique
 Friedel pairs measured divided by the number that would be
 possible theoretically, ignoring centric projections and
 systematic absences. Completness statistics refer to single and
 composite reflections containing twin component 1 only.
;

_computing_data_collection       'X-Area (Stoe & Cie, 2001)'
_computing_cell_refinement       'CrysAlisPro 1.171.42.43a (Rigaku OD, 2022)'
_computing_data_reduction        'CrysAlisPro 1.171.42.43a (Rigaku OD, 2022)'
_computing_structure_solution    'SHELXT (G. M. Sheldrick, 2015)'
_computing_structure_refinement  'SHELXL-2018/3 (Sheldrick, 2018)'
_computing_molecular_graphics    ?
_computing_publication_material  'IUCr PublCIF online service'

_refine_special_details          'Refined as a 2-component inversion twin.,Twin'
_refine_ls_structure_factor_coef Fsqd
_refine_ls_matrix_type           full
_refine_ls_weighting_scheme      calc
_refine_ls_weighting_details     
'w=1/[\s^2^(Fo^2^)+(0.0479P)^2^] where P=(Fo^2^+2Fc^2^)/3'
_atom_sites_solution_primary     ?
_atom_sites_solution_secondary   ?
_atom_sites_solution_hydrogens   geom
_refine_ls_hydrogen_treatment    constr
_refine_ls_extinction_method     'SHELXL-2018/3 (Sheldrick 2018)'
_refine_ls_extinction_coef       0.0037(4)
_refine_ls_extinction_expression Fc^*^=kFc[1+0.001xFc^2^\l^3^/sin(2\q)]^-1/4^
_refine_ls_abs_structure_details 
;
 Refined as an inversion twin.
;
_refine_ls_abs_structure_Flack   0.36(7)
_chemical_absolute_configuration ?
_refine_ls_number_reflns         3849
_refine_ls_number_parameters     231
_refine_ls_number_restraints     103
_refine_ls_R_factor_all          0.0332
_refine_ls_R_factor_gt           0.0320
_refine_ls_wR_factor_ref         0.0782
_refine_ls_wR_factor_gt          0.0774
_refine_ls_goodness_of_fit_ref   1.038
_refine_ls_restrained_S_all      1.030
_refine_ls_shift/su_max          0.001
_refine_ls_shift/su_mean         0.000

loop_
_atom_site_label
_atom_site_type_symbol
_atom_site_fract_x
_atom_site_fract_y
_atom_site_fract_z
_atom_site_U_iso_or_equiv
_atom_site_adp_type
_atom_site_occupancy
_atom_site_site_symmetry_order
_atom_site_calc_flag
_atom_site_refinement_flags_posn
_atom_site_refinement_flags_adp
_atom_site_refinement_flags_occupancy
_atom_site_disorder_assembly
_atom_site_disorder_group
I1A I 0.5598(7) 0.3584(10) 0.3064(5) 0.0367(7) Uani 0.594 1 d . . P A 1
I2A I 0.7108(3) 0.7722(5) 0.3628(3) 0.0393(6) Uani 0.594 1 d . . P A 1
I3A I 0.8414(3) 0.3689(4) 0.4391(3) 0.0627(8) Uani 0.594 1 d . . P A 1
I4A I 0.7342(2) 0.6261(5) 0.6510(3) 0.0462(8) Uani 0.594 1 d . . P A 1
I5A I 0.46381(15) 0.6061(2) 0.50069(16) 0.0360(4) Uani 0.594 1 d . . P A 1
Si1A Si 0.7056(2) 0.5361(5) 0.4771(3) 0.0296(7) Uani 0.594 1 d . . P A 1
B1A B 0.5774(9) 0.4244(16) 0.4685(10) 0.023(2) Uani 0.594 1 d . . P A 1
N1A N 0.5749(7) 0.2804(12) 0.5437(8) 0.028(2) Uani 0.594 1 d D . P A 1
C1A C 0.5387(11) 0.296(2) 0.6359(10) 0.040(3) Uani 0.594 1 d D U P A 1
H1A H 0.507895 0.392034 0.654782 0.048 Uiso 0.594 1 calc R U P A 1
C2A C 0.5461(17) 0.174(2) 0.7034(19) 0.058(9) Uani 0.594 1 d D U P A 1
H2A H 0.518499 0.184759 0.768062 0.070 Uiso 0.594 1 calc R U P A 1
C3A C 0.5926(19) 0.036(2) 0.6792(14) 0.066(6) Uani 0.594 1 d D U P A 1
H3A H 0.596803 -0.049370 0.725761 0.080 Uiso 0.594 1 calc R U P A 1
C4A C 0.633(2) 0.024(2) 0.5858(12) 0.066(6) Uani 0.594 1 d D U P A 1
H4A H 0.669662 -0.066601 0.567875 0.079 Uiso 0.594 1 calc R U P A 1
C5A C 0.619(2) 0.145(2) 0.5188(16) 0.063(7) Uani 0.594 1 d D U P A 1
H5A H 0.642274 0.132644 0.452272 0.075 Uiso 0.594 1 calc R U P A 1
I1B I 0.5646(11) 0.3347(15) 0.3169(10) 0.0367(7) Uani 0.406 1 d . . P B 2
I2B I 0.7149(5) 0.7402(8) 0.3508(5) 0.0599(19) Uani 0.406 1 d . . P B 2
I3B I 0.8292(4) 0.3201(5) 0.4509(4) 0.0541(10) Uani 0.406 1 d . . P B 2
I4B I 0.7581(3) 0.6070(6) 0.6494(5) 0.0332(7) Uani 0.406 1 d . . P B 2
I5B I 0.4789(2) 0.6584(3) 0.5136(3) 0.0377(6) Uani 0.406 1 d . . P B 2
Si1B Si 0.6227(3) 0.5425(6) 0.4389(3) 0.0239(9) Uani 0.406 1 d . . P B 2
B1B B 0.7083(13) 0.428(2) 0.5393(15) 0.024(4) Uani 0.406 1 d . . P B 2
N1B N 0.6486(11) 0.2882(17) 0.5898(11) 0.030(3) Uani 0.406 1 d D . P B 2
C1B C 0.5906(15) 0.320(3) 0.6670(14) 0.041(5) Uani 0.406 1 d D U P B 2
H1B H 0.591693 0.424933 0.693344 0.049 Uiso 0.406 1 calc R U P B 2
C2B C 0.530(2) 0.213(3) 0.711(2) 0.040(7) Uani 0.406 1 d D U P B 2
H2B H 0.486184 0.244036 0.762266 0.048 Uiso 0.406 1 calc R U P B 2
C3B C 0.533(2) 0.058(3) 0.6785(19) 0.058(7) Uani 0.406 1 d D U P B 2
H3B H 0.503418 -0.024598 0.715186 0.070 Uiso 0.406 1 calc R U P B 2
C4B C 0.5821(17) 0.028(3) 0.5914(19) 0.049(7) Uani 0.406 1 d D U P B 2
H4B H 0.572812 -0.069857 0.557150 0.059 Uiso 0.406 1 calc R U P B 2
C5B C 0.644(2) 0.140(2) 0.554(3) 0.057(9) Uani 0.406 1 d D U P B 2
H5B H 0.685965 0.110445 0.500861 0.068 Uiso 0.406 1 calc R U P B 2

loop_
_atom_site_aniso_label
_atom_site_aniso_U_11
_atom_site_aniso_U_22
_atom_site_aniso_U_33
_atom_site_aniso_U_23
_atom_site_aniso_U_13
_atom_site_aniso_U_12
I1A 0.0470(10) 0.042(2) 0.0214(15) -0.0033(11) -0.0079(10) 0.0057(14)
I2A 0.0390(7) 0.0343(10) 0.0446(12) 0.0140(9) 0.0007(7) -0.0061(6)
I3A 0.0293(10) 0.0632(17) 0.0955(19) -0.0047(13) -0.0017(9) 0.0170(10)
I4A 0.0526(19) 0.0516(14) 0.0346(8) -0.0044(8) -0.0164(12) -0.0114(11)
I5A 0.0319(7) 0.0393(9) 0.0368(8) 0.0017(7) 0.0030(5) 0.0112(6)
Si1A 0.0230(15) 0.039(2) 0.0272(16) 0.0022(14) -0.0033(12) -0.0021(13)
B1A 0.021(5) 0.020(6) 0.026(6) 0.004(5) -0.007(4) 0.000(4)
N1A 0.036(5) 0.021(5) 0.028(5) -0.003(4) -0.008(4) -0.005(4)
C1A 0.039(8) 0.052(9) 0.031(7) 0.010(6) 0.003(6) 0.006(6)
C2A 0.056(13) 0.052(15) 0.066(15) 0.020(12) 0.010(11) -0.001(10)
C3A 0.094(15) 0.047(10) 0.059(11) 0.012(8) -0.001(11) -0.003(11)
C4A 0.103(17) 0.022(9) 0.072(12) 0.000(8) -0.001(12) 0.024(11)
C5A 0.099(17) 0.043(11) 0.046(11) 0.011(8) -0.003(11) 0.021(10)
I1B 0.0470(10) 0.042(2) 0.0214(15) -0.0033(11) -0.0079(10) 0.0057(14)
I2B 0.064(2) 0.065(4) 0.0506(18) 0.0105(19) 0.0207(13) -0.029(2)
I3B 0.0331(14) 0.071(3) 0.0583(14) -0.0051(18) 0.0086(9) 0.0160(16)
I4B 0.0351(17) 0.0280(10) 0.0365(10) 0.0023(8) -0.0098(13) -0.0078(11)
I5B 0.0287(10) 0.0496(16) 0.0348(10) 0.0001(11) 0.0037(7) 0.0114(10)
Si1B 0.0189(19) 0.031(2) 0.022(2) -0.0003(18) -0.0012(15) -0.0017(17)
B1B 0.020(8) 0.022(9) 0.030(9) -0.002(7) 0.000(7) -0.003(6)
N1B 0.036(8) 0.020(7) 0.033(8) 0.002(6) -0.012(6) 0.005(6)
C1B 0.046(12) 0.039(11) 0.037(11) -0.001(9) 0.007(9) 0.012(9)
C2B 0.043(14) 0.041(13) 0.035(12) 0.009(10) 0.002(10) -0.006(12)
C3B 0.055(15) 0.041(14) 0.079(18) 0.022(13) -0.001(13) -0.017(12)
C4B 0.037(11) 0.034(12) 0.077(17) -0.007(11) -0.006(12) 0.006(10)
C5B 0.054(15) 0.030(14) 0.09(2) -0.011(13) 0.008(16) 0.007(10)

_geom_special_details            
;
 All esds (except the esd in the dihedral angle between two l.s. planes)
 are estimated using the full covariance matrix.  The cell esds are taken
 into account individually in the estimation of esds in distances, angles
 and torsion angles; correlations between esds in cell parameters are only
 used when they are defined by crystal symmetry.  An approximate (isotropic)
 treatment of cell esds is used for estimating esds involving l.s. planes.
;

loop_
_geom_bond_atom_site_label_1
_geom_bond_atom_site_label_2
_geom_bond_distance
_geom_bond_site_symmetry_2
_geom_bond_publ_flag
I1A B1A 2.249(16) . ?
I2A Si1A 2.509(5) . ?
I3A Si1A 2.413(5) . ?
I4A Si1A 2.474(6) . ?
I5A B1A 2.243(13) . ?
Si1A B1A 2.024(13) . ?
B1A N1A 1.575(17) . ?
N1A C1A 1.336(12) . ?
N1A C5A 1.339(10) . ?
C1A C2A 1.375(10) . ?
C1A H1A 0.9500 . ?
C2A C3A 1.369(13) . ?
C2A H2A 0.9500 . ?
C3A C4A 1.371(12) . ?
C3A H3A 0.9500 . ?
C4A C5A 1.371(12) . ?
C4A H4A 0.9500 . ?
C5A H5A 0.9500 . ?
I1B Si1B 2.526(16) . ?
I2B Si1B 2.410(8) . ?
I3B B1B 2.25(2) . ?
I4B B1B 2.22(2) . ?
I5B Si1B 2.442(6) . ?
Si1B B1B 2.04(2) . ?
B1B N1B 1.59(2) . ?
N1B C1B 1.337(13) . ?
N1B C5B 1.342(13) . ?
C1B C2B 1.376(13) . ?
C1B H1B 0.9500 . ?
C2B C3B 1.372(13) . ?
C2B H2B 0.9500 . ?
C3B C4B 1.370(13) . ?
C3B H3B 0.9500 . ?
C4B C5B 1.375(13) . ?
C4B H4B 0.9500 . ?
C5B H5B 0.9500 . ?

loop_
_geom_angle_atom_site_label_1
_geom_angle_atom_site_label_2
_geom_angle_atom_site_label_3
_geom_angle
_geom_angle_site_symmetry_1
_geom_angle_site_symmetry_3
_geom_angle_publ_flag
B1A Si1A I3A 114.2(4) . . ?
B1A Si1A I4A 109.7(4) . . ?
I3A Si1A I4A 104.52(18) . . ?
B1A Si1A I2A 111.1(4) . . ?
I3A Si1A I2A 108.22(18) . . ?
I4A Si1A I2A 108.8(2) . . ?
N1A B1A Si1A 110.0(7) . . ?
N1A B1A I5A 112.9(8) . . ?
Si1A B1A I5A 107.1(6) . . ?
N1A B1A I1A 114.9(8) . . ?
Si1A B1A I1A 105.4(6) . . ?
I5A B1A I1A 106.0(5) . . ?
C1A N1A C5A 119.1(14) . . ?
C1A N1A B1A 121.3(11) . . ?
C5A N1A B1A 119.2(12) . . ?
N1A C1A C2A 120.1(18) . . ?
N1A C1A H1A 120.0 . . ?
C2A C1A H1A 120.0 . . ?
C3A C2A C1A 121(2) . . ?
C3A C2A H2A 119.4 . . ?
C1A C2A H2A 119.4 . . ?
C2A C3A C4A 118.0(19) . . ?
C2A C3A H3A 121.0 . . ?
C4A C3A H3A 121.0 . . ?
C5A C4A C3A 118.9(18) . . ?
C5A C4A H4A 120.5 . . ?
C3A C4A H4A 120.5 . . ?
N1A C5A C4A 122.4(17) . . ?
N1A C5A H5A 118.8 . . ?
C4A C5A H5A 118.8 . . ?
B1B Si1B I2B 109.6(6) . . ?
B1B Si1B I5B 113.7(6) . . ?
I2B Si1B I5B 111.1(3) . . ?
B1B Si1B I1B 106.5(6) . . ?
I2B Si1B I1B 109.6(4) . . ?
I5B Si1B I1B 106.1(4) . . ?
N1B B1B Si1B 108.9(11) . . ?
N1B B1B I4B 112.7(12) . . ?
Si1B B1B I4B 107.4(9) . . ?
N1B B1B I3B 108.2(11) . . ?
Si1B B1B I3B 106.6(9) . . ?
I4B B1B I3B 112.8(8) . . ?
C1B N1B C5B 116(2) . . ?
C1B N1B B1B 119.5(15) . . ?
C5B N1B B1B 124.4(18) . . ?
N1B C1B C2B 125(2) . . ?
N1B C1B H1B 117.6 . . ?
C2B C1B H1B 117.6 . . ?
C3B C2B C1B 118(3) . . ?
C3B C2B H2B 121.1 . . ?
C1B C2B H2B 121.1 . . ?
C4B C3B C2B 118(3) . . ?
C4B C3B H3B 121.1 . . ?
C2B C3B H3B 121.1 . . ?
C3B C4B C5B 119(3) . . ?
C3B C4B H4B 120.3 . . ?
C5B C4B H4B 120.3 . . ?
N1B C5B C4B 123(2) . . ?
N1B C5B H5B 118.7 . . ?
C4B C5B H5B 118.7 . . ?

loop_
_geom_torsion_atom_site_label_1
_geom_torsion_atom_site_label_2
_geom_torsion_atom_site_label_3
_geom_torsion_atom_site_label_4
_geom_torsion
_geom_torsion_site_symmetry_1
_geom_torsion_site_symmetry_2
_geom_torsion_site_symmetry_3
_geom_torsion_site_symmetry_4
_geom_torsion_publ_flag
Si1A B1A N1A C1A 94.1(12) . . . . ?
I5A B1A N1A C1A -25.5(13) . . . . ?
I1A B1A N1A C1A -147.2(10) . . . . ?
Si1A B1A N1A C5A -78.4(18) . . . . ?
I5A B1A N1A C5A 162.0(16) . . . . ?
I1A B1A N1A C5A 40.3(18) . . . . ?
C5A N1A C1A C2A -1(2) . . . . ?
B1A N1A C1A C2A -173.4(14) . . . . ?
N1A C1A C2A C3A 2(3) . . . . ?
C1A C2A C3A C4A 1(4) . . . . ?
C2A C3A C4A C5A -5(4) . . . . ?
C1A N1A C5A C4A -3(4) . . . . ?
B1A N1A C5A C4A 170(2) . . . . ?
C3A C4A C5A N1A 6(4) . . . . ?
Si1B B1B N1B C1B -82.9(17) . . . . ?
I4B B1B N1B C1B 36.1(19) . . . . ?
I3B B1B N1B C1B 161.6(13) . . . . ?
Si1B B1B N1B C5B 90(2) . . . . ?
I4B B1B N1B C5B -151(2) . . . . ?
I3B B1B N1B C5B -26(3) . . . . ?
C5B N1B C1B C2B 1(3) . . . . ?
B1B N1B C1B C2B 174.1(18) . . . . ?
N1B C1B C2B C3B 5(3) . . . . ?
C1B C2B C3B C4B -13(4) . . . . ?
C2B C3B C4B C5B 16(4) . . . . ?
C1B N1B C5B C4B 2(4) . . . . ?
B1B N1B C5B C4B -171(3) . . . . ?
C3B C4B C5B N1B -11(5) . . . . ?

loop_
_geom_hbond_atom_site_label_D
_geom_hbond_atom_site_label_H
_geom_hbond_atom_site_label_A
_geom_hbond_distance_DH
_geom_hbond_distance_HA
_geom_hbond_distance_DA
_geom_hbond_angle_DHA
_geom_hbond_site_symmetry_A
_geom_hbond_publ_flag
C1A^a H1A^a I1A^a 0.95 3.07 3.943(17) 153.9 2_665 yes
C1A^a H1A^a I5A^a 0.95 2.80 3.343(16) 116.9 . yes
C4A^a H4A^a I2A^a 0.95 3.11 3.814(18) 132.3 1_545 yes
C4A^a H4A^a I4A^a 0.95 2.96 3.740(17) 140.6 1_545 yes
C5A^a H5A^a I1A^a 0.95 2.96 3.46(2) 114.5 . yes
C1B^b H1B^b I4B^b 0.95 2.84 3.37(2) 115.9 . yes
C2B^b H2B^b I2B^b 0.95 3.04 3.90(3) 151.3 2_665 yes
C4B^b H4B^b I5B^b 0.95 2.70 3.58(3) 154.6 1_545 yes
C5B^b H5B^b I3B^b 0.95 2.75 3.29(3) 117.3 . yes

_refine_diff_density_max         0.892
_refine_diff_density_min         -0.953
_refine_diff_density_rms         0.143

_shelx_res_file                  
;
TITL wa3352=JH48 in Pna2(1) at -100C CAP+erm small cell disorder
    fin.res
    created by SHELXL-2018/3 at 12:04:43 on 23-Jan-2023
CELL 0.71073 13.93529 8.42736 13.35128 90 90 90
ZERR 4 0.00026 0.00019 0.00022 0 0 0
LATT -1
SYMM -X,-Y,0.5+Z
SYMM 0.5+X,0.5-Y,+Z
SYMM 0.5-X,0.5+Y,0.5+Z
SFAC C H B N Si I
UNIT 20 20 4 4 4 20

FLAT N1B C1B C2B C3B C4B C5B
FLAT N1A C1A C2A C3A C4A C5A
DFIX 1.34 0.01 N1A C5A
DFIX 1.38 0.01 C1A C2A
SADI 0.01 C1A C2A C2A C3A C3A C4A C4A C5A C1B C2B C2B C3B C3B C4B C4B C5B
SADI 0.01 N1A C5A N1A C1A N1B C5B N1B C1B
ISOR 0.02 0.02 $C

EADP I1A I1B

SIZE 0.15 0.23 0.24
REM colourless prism
TEMP -100

ACTA
L.S. 30
FMAP 2
PLAN 10
CONF
MPLA 6 N1A > C5A B1A Si1A
MPLA 6 N1B > C5B B1B Si1B
BOND $H

EQIV $1 -x+1, -y+1, z+1/2
HTAB C1A I1A_$1
HTAB C1A I5A
EQIV $2 x, y-1, z
HTAB C4A I2A_$2
HTAB C4A I4A_$2
HTAB C5A I1A
HTAB C1B I4B
HTAB C2B I2B_$1
HTAB C4B I5B_$2
HTAB C5B I3B

SHEL 999 0.75
TWIN -1 0 0 0 -1 0 0 0 -1 2

WGHT    0.047900
EXTI    0.003712
BASF   0.36428
FVAR       0.18955
PART 1
I1A   6    0.559787    0.358426    0.306381    10.59400    0.04704    0.04170 =
         0.02139   -0.00332   -0.00791    0.00572
I2A   6    0.710751    0.772180    0.362832    10.59400    0.03898    0.03429 =
         0.04462    0.01404    0.00068   -0.00608
I3A   6    0.841426    0.368917    0.439092    10.59400    0.02933    0.06318 =
         0.09552   -0.00467   -0.00169    0.01705
I4A   6    0.734158    0.626142    0.650972    10.59400    0.05261    0.05159 =
         0.03455   -0.00442   -0.01644   -0.01136
I5A   6    0.463815    0.606054    0.500686    10.59400    0.03187    0.03931 =
         0.03683    0.00169    0.00296    0.01115
SI1A  5    0.705640    0.536068    0.477148    10.59400    0.02297    0.03858 =
         0.02722    0.00218   -0.00334   -0.00209
B1A   3    0.577352    0.424377    0.468542    10.59400    0.02149    0.02019 =
         0.02644    0.00407   -0.00661   -0.00041
N1A   4    0.574871    0.280375    0.543705    10.59400    0.03588    0.02058 =
         0.02781   -0.00337   -0.00787   -0.00505
C1A   1    0.538741    0.296067    0.635886    10.59400    0.03858    0.05180 =
         0.03086    0.00950    0.00326    0.00597
AFIX  43
H1A   2    0.507895    0.392034    0.654782    10.59400   -1.20000
AFIX   0
C2A   1    0.546148    0.173530    0.703409    10.59400    0.05636    0.05159 =
         0.06587    0.02041    0.00963   -0.00105
AFIX  43
H2A   2    0.518499    0.184759    0.768062    10.59400   -1.20000
AFIX   0
C3A   1    0.592608    0.035649    0.679243    10.59400    0.09364    0.04665 =
         0.05913    0.01209   -0.00114   -0.00292
AFIX  43
H3A   2    0.596803   -0.049370    0.725761    10.59400   -1.20000
AFIX   0
C4A   1    0.632912    0.023979    0.585838    10.59400    0.10347    0.02179 =
         0.07174    0.00011   -0.00098    0.02393
AFIX  43
H4A   2    0.669662   -0.066601    0.567875    10.59400   -1.20000
AFIX   0
C5A   1    0.619325    0.145098    0.518810    10.59400    0.09927    0.04268 =
         0.04559    0.01125   -0.00313    0.02092
AFIX  43
H5A   2    0.642274    0.132644    0.452272    10.59400   -1.20000
AFIX   0

PART 0
PART 2
I1B   6    0.564632    0.334676    0.316856    10.40600    0.04704    0.04170 =
         0.02139   -0.00332   -0.00791    0.00572
I2B   6    0.714905    0.740160    0.350846    10.40600    0.06353    0.06543 =
         0.05064    0.01049    0.02071   -0.02883
I3B   6    0.829229    0.320138    0.450885    10.40600    0.03315    0.07080 =
         0.05828   -0.00509    0.00859    0.01598
I4B   6    0.758115    0.606962    0.649392    10.40600    0.03506    0.02796 =
         0.03648    0.00232   -0.00982   -0.00779
I5B   6    0.478881    0.658412    0.513616    10.40600    0.02865    0.04959 =
         0.03484    0.00013    0.00371    0.01144
SI1B  5    0.622692    0.542480    0.438948    10.40600    0.01888    0.03090 =
         0.02184   -0.00029   -0.00119   -0.00165
B1B   3    0.708264    0.428243    0.539300    10.40600    0.02028    0.02212 =
         0.02974   -0.00236    0.00022   -0.00265
N1B   4    0.648640    0.288188    0.589822    10.40600    0.03592    0.01995 =
         0.03301    0.00155   -0.01243    0.00529
C1B   1    0.590645    0.320225    0.667008    10.40600    0.04570    0.03869 =
         0.03744   -0.00088    0.00727    0.01241
AFIX  43
H1B   2    0.591693    0.424933    0.693344    10.40600   -1.20000
AFIX   0
C2B   1    0.529551    0.212591    0.711080    10.40600    0.04324    0.04103 =
         0.03470    0.00869    0.00156   -0.00579
AFIX  43
H2B   2    0.486184    0.244036    0.762266    10.40600   -1.20000
AFIX   0
C3B   1    0.533437    0.058307    0.678541    10.40600    0.05463    0.04136 =
         0.07945    0.02186   -0.00138   -0.01724
AFIX  43
H3B   2    0.503418   -0.024598    0.715186    10.40600   -1.20000
AFIX   0
C4B   1    0.582055    0.027738    0.591428    10.40600    0.03716    0.03400 =
         0.07714   -0.00741   -0.00646    0.00566
AFIX  43
H4B   2    0.572812   -0.069857    0.557150    10.40600   -1.20000
AFIX   0
C5B   1    0.644313    0.139573    0.554106    10.40600    0.05416    0.02987 =
         0.08627   -0.01096    0.00841    0.00706
AFIX  43
H5B   2    0.685965    0.110445    0.500861    10.40600   -1.20000
AFIX   0
HKLF 4


REM  wa3352=JH48 in Pna2(1) at -100C CAP+erm small cell disorder
REM wR2 = 0.0782, GooF = S = 1.038, Restrained GooF = 1.030 for all data
REM R1 = 0.0320 for 3718 Fo > 4sig(Fo) and 0.0332 for all 3849 data
REM 231 parameters refined using 103 restraints

END

WGHT      0.0479      0.0000

REM Highest difference peak  0.892,  deepest hole -0.953,  1-sigma level  0.143
Q1    1   0.5695  0.2517  0.3176  11.00000  0.05    0.89
Q2    1   0.7289  0.7525  0.4180  11.00000  0.05    0.60
Q3    1   0.6655  0.7471  0.4773  11.00000  0.05    0.57
Q4    1   0.7279  0.6082  0.5961  11.00000  0.05    0.53
Q5    1   0.5980  0.1559  0.3260  11.00000  0.05    0.49
Q6    1   0.7577  0.5025  0.6403  11.00000  0.05    0.49
Q7    1   0.6055  0.3822  0.2735  11.00000  0.05    0.48
Q8    1   0.6227  0.6317  0.6481  11.00000  0.05    0.47
Q9    1   0.4611 -0.1494  0.7870  11.00000  0.05    0.47
Q10   1   0.7071 -0.1267  0.7997  11.00000  0.05    0.46
;
_shelx_res_checksum              54365
_chemical_properties_physical    Air-sensitive,Moisture-sensitive
####################################################################### 
# 
# This file contains crystal structure data downloaded from the 
# Cambridge Structural Database (CSD) hosted by the Cambridge 
# Crystallographic Data Centre (CCDC).
# 
# Full information about CCDC data access policies and citation 
# guidelines are available at http://www.ccdc.cam.ac.uk/access/V1 
# 
# Audit and citation data items may have been added by the CCDC. 
# Please retain this information to preserve the provenance of 
# this file and to allow appropriate attribution of the data. 
# 
#######################################################################

data_2_PPh3_alpha_wa3626_JH279
_database_code_depnum_ccdc_archive 'CCDC 2470870'
loop_
_audit_author_name
_audit_author_address
'Alexander Virovets'
;Goethe University of Frankfurt
Germany
;
_audit_update_record             
;
2025-07-08 deposited with the CCDC.	2025-09-10 downloaded from the CCDC.
;

# start Validation Reply Form
_vrf_PLAT972_2_PPh3_alpha_wa3626_JH279 
;
PROBLEM: Check Calcd Resid. Dens.  0.71Ang From I4             -2.73 eA-3  
RESPONSE: This is caused by rather serious X-ray absorption effect.
;
# end Validation Reply Form

_audit_creation_method           SHELXL-2019/3
_shelx_SHELXL_version_number     2019/3
_chemical_name_systematic        ?
_chemical_name_common            ?
_chemical_melting_point          ?
_chemical_formula_moiety         'C18 H15 B I5 P Si'
_chemical_formula_sum            'C18 H15 B I5 P Si'
_chemical_formula_weight         935.67

loop_
_atom_type_symbol
_atom_type_description
_atom_type_scat_dispersion_real
_atom_type_scat_dispersion_imag
_atom_type_scat_source
C C 0.0033 0.0016 'International Tables Vol C Tables 4.2.6.8 and 6.1.1.4'
H H 0.0000 0.0000 'International Tables Vol C Tables 4.2.6.8 and 6.1.1.4'
B B 0.0013 0.0007 'International Tables Vol C Tables 4.2.6.8 and 6.1.1.4'
Si Si 0.0817 0.0704 'International Tables Vol C Tables 4.2.6.8 and 6.1.1.4'
P P 0.1023 0.0942 'International Tables Vol C Tables 4.2.6.8 and 6.1.1.4'
I I -0.4742 1.8119 'International Tables Vol C Tables 4.2.6.8 and 6.1.1.4'

_space_group_crystal_system      triclinic
_space_group_IT_number           2
_space_group_name_H-M_alt        'P -1'
_space_group_name_Hall           '-P 1'

_shelx_space_group_comment       
;
The symmetry employed for this shelxl refinement is uniquely defined
by the following loop, which should always be used as a source of
symmetry information in preference to the above space-group names.
They are only intended as comments.
;

loop_
_space_group_symop_operation_xyz
'x, y, z'
'-x, -y, -z'

_cell_length_a                   9.4185(4)
_cell_length_b                   10.7141(5)
_cell_length_c                   12.9896(4)
_cell_angle_alpha                75.377(3)
_cell_angle_beta                 78.132(3)
_cell_angle_gamma                84.148(3)
_cell_volume                     1239.49(9)
_cell_formula_units_Z            2
_cell_measurement_temperature    173(2)
_cell_measurement_reflns_used    11241
_cell_measurement_theta_min      3.0580
_cell_measurement_theta_max      30.4110

_exptl_crystal_description       prism
_exptl_crystal_colour            colourless
_exptl_crystal_density_meas      ?
_exptl_crystal_density_method    ?
_exptl_crystal_density_diffrn    2.507
_exptl_crystal_F_000             844
_exptl_transmission_factor_min   ?
_exptl_transmission_factor_max   ?
_exptl_crystal_size_max          0.160
_exptl_crystal_size_mid          0.130
_exptl_crystal_size_min          0.060
_exptl_absorpt_coefficient_mu    6.389
_shelx_estimated_absorpt_T_min   0.428
_shelx_estimated_absorpt_T_max   0.700
_exptl_absorpt_correction_T_min  0.70150
_exptl_absorpt_correction_T_max  1.00000
_exptl_absorpt_correction_type   multi-scan
_exptl_absorpt_process_details   
;
CrysAlisPro 1.171.42.43a (Rigaku Oxford Diffraction, 2022)
Empirical absorption correction using spherical harmonics,
implemented in SCALE3 ABSPACK scaling algorithm.
;

_diffrn_ambient_temperature      173(2)
_diffrn_radiation_wavelength     0.71073
_diffrn_radiation_type           MoK\a
_diffrn_measurement_device       '2-circle goniometer'
_diffrn_measurement_device_type  'STOE IPDS II two-circle-diffractometer'
_diffrn_detector                 'image plate'
_diffrn_detector_type            'STOE image plate (34 cm diameter)'
_diffrn_detector_area_resol_mean 6.67
_diffrn_source                   'Genix 3D I\mS microfocus X-ray source'
_diffrn_radiation_monochromator  mirror
_diffrn_measurement_method       \w
_diffrn_reflns_number            21203
_diffrn_reflns_av_unetI/netI     0.0335
_diffrn_reflns_av_R_equivalents  0.0358
_diffrn_reflns_limit_h_min       -13
_diffrn_reflns_limit_h_max       13
_diffrn_reflns_limit_k_min       -15
_diffrn_reflns_limit_k_max       15
_diffrn_reflns_limit_l_min       -18
_diffrn_reflns_limit_l_max       18
_diffrn_reflns_theta_min         2.501
_diffrn_reflns_theta_max         30.034
_diffrn_reflns_theta_full        25.242
_diffrn_measured_fraction_theta_max 0.988
_diffrn_measured_fraction_theta_full 0.997
_diffrn_reflns_Laue_measured_fraction_max 0.988
_diffrn_reflns_Laue_measured_fraction_full 0.997
_diffrn_reflns_point_group_measured_fraction_max 0.988
_diffrn_reflns_point_group_measured_fraction_full 0.997
_reflns_number_total             7151
_reflns_number_gt                6456
_reflns_threshold_expression     'I > 2\s(I)'
_reflns_Friedel_coverage         0.000
_reflns_Friedel_fraction_max     .
_reflns_Friedel_fraction_full    .

_reflns_special_details          
;
 Reflections were merged by SHELXL according to the crystal
 class for the calculation of statistics and refinement.
 
 _reflns_Friedel_fraction is defined as the number of unique
 Friedel pairs measured divided by the number that would be
 possible theoretically, ignoring centric projections and
 systematic absences.
;

_computing_data_collection       'X-Area (Stoe & Cie, 2001)'
_computing_cell_refinement       'CrysAlisPro 1.171.42.43a (Rigaku OD, 2022)'
_computing_data_reduction        'CrysAlisPro 1.171.42.43a (Rigaku OD, 2022)'
_computing_structure_solution    'SHELXT (G. M. Sheldrick, 2015)'
_computing_structure_refinement  'SHELXL-2019/2 (Sheldrick, 2019)'
_computing_molecular_graphics    ?
_computing_publication_material  'IUCr PublCIF online service'

_refine_special_details          ?
_refine_ls_structure_factor_coef Fsqd
_refine_ls_matrix_type           full
_refine_ls_weighting_scheme      calc
_refine_ls_weighting_details     
'w=1/[\s^2^(Fo^2^)+(0.0424P)^2^+3.5131P] where P=(Fo^2^+2Fc^2^)/3'
_atom_sites_solution_primary     dual
_atom_sites_solution_secondary   difmap
_atom_sites_solution_hydrogens   geom
_refine_ls_hydrogen_treatment    constr
_refine_ls_extinction_method     none
_refine_ls_extinction_coef       .
_refine_ls_number_reflns         7151
_refine_ls_number_parameters     235
_refine_ls_number_restraints     0
_refine_ls_R_factor_all          0.0398
_refine_ls_R_factor_gt           0.0359
_refine_ls_wR_factor_ref         0.0940
_refine_ls_wR_factor_gt          0.0909
_refine_ls_goodness_of_fit_ref   1.037
_refine_ls_restrained_S_all      1.037
_refine_ls_shift/su_max          0.001
_refine_ls_shift/su_mean         0.000

loop_
_atom_site_label
_atom_site_type_symbol
_atom_site_fract_x
_atom_site_fract_y
_atom_site_fract_z
_atom_site_U_iso_or_equiv
_atom_site_adp_type
_atom_site_occupancy
_atom_site_site_symmetry_order
_atom_site_calc_flag
_atom_site_refinement_flags_posn
_atom_site_refinement_flags_adp
_atom_site_refinement_flags_occupancy
_atom_site_disorder_assembly
_atom_site_disorder_group
B1 B 0.2483(4) 0.7998(4) 0.7628(3) 0.0219(7) Uani 1 1 d . . . . .
I1 I 0.29739(3) 1.00186(2) 0.66852(2) 0.02912(7) Uani 1 1 d . . . . .
I2 I 0.00746(3) 0.77812(3) 0.81639(2) 0.03550(8) Uani 1 1 d . . . . .
I3 I 0.27613(5) 0.58523(3) 1.04372(3) 0.05182(10) Uani 1 1 d . . . . .
I4 I 0.21158(4) 0.95492(3) 0.98837(3) 0.05008(10) Uani 1 1 d . . . . .
I5 I 0.58951(3) 0.80468(4) 0.87502(3) 0.04473(9) Uani 1 1 d . . . . .
Si1 Si 0.32723(12) 0.78198(10) 0.90100(8) 0.02506(19) Uani 1 1 d . . . . .
P1 P 0.32588(10) 0.68797(8) 0.66118(7) 0.02103(16) Uani 1 1 d . . . . .
C11 C 0.2459(4) 0.5318(3) 0.7014(3) 0.0267(7) Uani 1 1 d . . . . .
C12 C 0.2255(10) 0.4652(5) 0.8089(4) 0.072(2) Uani 1 1 d . . . . .
H12 H 0.255749 0.500145 0.860704 0.086 Uiso 1 1 calc R U . . .
C13 C 0.1605(11) 0.3468(6) 0.8412(5) 0.079(3) Uani 1 1 d . . . . .
H13 H 0.145487 0.301864 0.915306 0.095 Uiso 1 1 calc R U . . .
C14 C 0.1189(6) 0.2957(4) 0.7679(5) 0.0463(12) Uani 1 1 d . . . . .
H14 H 0.074817 0.214985 0.790543 0.056 Uiso 1 1 calc R U . . .
C15 C 0.1403(6) 0.3602(4) 0.6609(4) 0.0425(11) Uani 1 1 d . . . . .
H15 H 0.110488 0.323993 0.609615 0.051 Uiso 1 1 calc R U . . .
C16 C 0.2053(5) 0.4786(4) 0.6268(3) 0.0311(8) Uani 1 1 d . . . . .
H16 H 0.221393 0.522172 0.552319 0.037 Uiso 1 1 calc R U . . .
C21 C 0.2923(4) 0.7606(3) 0.5257(3) 0.0242(7) Uani 1 1 d . . . . .
C22 C 0.1557(5) 0.8208(4) 0.5125(3) 0.0330(8) Uani 1 1 d . . . . .
H22 H 0.082717 0.825559 0.574125 0.040 Uiso 1 1 calc R U . . .
C23 C 0.1273(5) 0.8738(5) 0.4085(4) 0.0409(10) Uani 1 1 d . . . . .
H23 H 0.034406 0.913484 0.399392 0.049 Uiso 1 1 calc R U . . .
C24 C 0.2336(6) 0.8686(5) 0.3189(4) 0.0414(11) Uani 1 1 d . . . . .
H24 H 0.214052 0.906164 0.248445 0.050 Uiso 1 1 calc R U . . .
C25 C 0.3683(6) 0.8092(5) 0.3311(3) 0.0412(10) Uani 1 1 d . . . . .
H25 H 0.441092 0.805507 0.269159 0.049 Uiso 1 1 calc R U . . .
C26 C 0.3973(5) 0.7545(4) 0.4351(3) 0.0311(8) Uani 1 1 d . . . . .
H26 H 0.489718 0.712973 0.443429 0.037 Uiso 1 1 calc R U . . .
C31 C 0.5214(4) 0.6600(4) 0.6473(3) 0.0255(7) Uani 1 1 d . . . . .
C32 C 0.6105(4) 0.7647(4) 0.6054(4) 0.0327(8) Uani 1 1 d . . . . .
H32 H 0.568664 0.849180 0.582588 0.039 Uiso 1 1 calc R U . . .
C33 C 0.7587(5) 0.7455(5) 0.5974(4) 0.0396(10) Uani 1 1 d . . . . .
H33 H 0.818769 0.817018 0.569007 0.048 Uiso 1 1 calc R U . . .
C34 C 0.8209(5) 0.6230(6) 0.6302(4) 0.0442(11) Uani 1 1 d . . . . .
H34 H 0.923041 0.610904 0.626308 0.053 Uiso 1 1 calc R U . . .
C35 C 0.7346(6) 0.5179(5) 0.6687(4) 0.0426(11) Uani 1 1 d . . . . .
H35 H 0.777689 0.433321 0.688321 0.051 Uiso 1 1 calc R U . . .
C36 C 0.5839(5) 0.5365(4) 0.6787(4) 0.0337(8) Uani 1 1 d . . . . .
H36 H 0.524159 0.464747 0.706961 0.040 Uiso 1 1 calc R U . . .

loop_
_atom_site_aniso_label
_atom_site_aniso_U_11
_atom_site_aniso_U_22
_atom_site_aniso_U_33
_atom_site_aniso_U_23
_atom_site_aniso_U_13
_atom_site_aniso_U_12
B1 0.0202(16) 0.0225(16) 0.0223(17) -0.0026(13) -0.0062(13) 0.0006(13)
I1 0.03476(13) 0.01947(11) 0.03199(13) -0.00188(8) -0.00908(10) -0.00113(9)
I2 0.01920(11) 0.05371(17) 0.03119(14) -0.00546(11) -0.00387(9) -0.00440(10)
I3 0.0745(2) 0.04646(18) 0.03009(16) 0.00533(12) -0.01559(15) -0.00771(16)
I4 0.0690(2) 0.04901(18) 0.03867(18) -0.02597(14) -0.01459(15) 0.01570(16)
I5 0.02970(14) 0.0616(2) 0.04826(18) -0.01290(14) -0.01780(12) -0.00620(13)
Si1 0.0265(5) 0.0300(5) 0.0203(4) -0.0070(4) -0.0076(4) -0.0001(4)
P1 0.0242(4) 0.0204(4) 0.0183(4) -0.0022(3) -0.0060(3) -0.0025(3)
C11 0.0349(19) 0.0220(15) 0.0219(17) -0.0046(12) -0.0022(14) -0.0042(13)
C12 0.156(7) 0.040(3) 0.023(2) -0.0018(19) -0.012(3) -0.042(4)
C13 0.162(8) 0.038(3) 0.029(3) 0.001(2) 0.010(3) -0.041(4)
C14 0.055(3) 0.0220(18) 0.055(3) -0.0107(18) 0.013(2) -0.0108(18)
C15 0.054(3) 0.0278(19) 0.052(3) -0.0129(18) -0.018(2) -0.0081(18)
C16 0.039(2) 0.0248(17) 0.0294(19) -0.0051(14) -0.0067(16) -0.0054(15)
C21 0.0294(17) 0.0247(16) 0.0187(15) -0.0012(12) -0.0068(13) -0.0080(13)
C22 0.0319(19) 0.038(2) 0.0279(19) 0.0001(15) -0.0113(15) -0.0042(16)
C23 0.042(2) 0.047(2) 0.033(2) 0.0031(18) -0.0200(19) -0.0057(19)
C24 0.057(3) 0.043(2) 0.025(2) 0.0059(17) -0.0194(19) -0.019(2)
C25 0.058(3) 0.047(2) 0.0193(18) -0.0031(16) -0.0074(18) -0.016(2)
C26 0.038(2) 0.0349(19) 0.0217(17) -0.0058(14) -0.0077(15) -0.0055(16)
C31 0.0273(17) 0.0284(17) 0.0216(16) -0.0071(13) -0.0067(13) 0.0021(13)
C32 0.0248(17) 0.035(2) 0.034(2) -0.0038(16) -0.0027(15) 0.0008(15)
C33 0.0250(18) 0.053(3) 0.040(2) -0.0102(19) -0.0038(17) -0.0002(17)
C34 0.030(2) 0.066(3) 0.042(3) -0.021(2) -0.0152(18) 0.015(2)
C35 0.043(2) 0.045(3) 0.042(3) -0.015(2) -0.020(2) 0.019(2)
C36 0.039(2) 0.0310(19) 0.033(2) -0.0080(15) -0.0162(17) 0.0086(16)

_geom_special_details            
;
 All esds (except the esd in the dihedral angle between two l.s. planes)
 are estimated using the full covariance matrix.  The cell esds are taken
 into account individually in the estimation of esds in distances, angles
 and torsion angles; correlations between esds in cell parameters are only
 used when they are defined by crystal symmetry.  An approximate (isotropic)
 treatment of cell esds is used for estimating esds involving l.s. planes.
;

loop_
_geom_bond_atom_site_label_1
_geom_bond_atom_site_label_2
_geom_bond_distance
_geom_bond_site_symmetry_2
_geom_bond_publ_flag
B1 P1 1.984(4) . ?
B1 Si1 2.039(4) . ?
B1 I1 2.243(4) . ?
B1 I2 2.250(4) . ?
I3 Si1 2.4452(11) . ?
I4 Si1 2.4595(11) . ?
I5 Si1 2.4523(11) . ?
P1 C21 1.813(4) . ?
P1 C31 1.814(4) . ?
P1 C11 1.815(4) . ?
C11 C16 1.374(5) . ?
C11 C12 1.382(6) . ?
C12 C13 1.394(7) . ?
C12 H12 0.9500 . ?
C13 C14 1.349(9) . ?
C13 H13 0.9500 . ?
C14 C15 1.371(7) . ?
C14 H14 0.9500 . ?
C15 C16 1.393(6) . ?
C15 H15 0.9500 . ?
C16 H16 0.9500 . ?
C21 C26 1.384(6) . ?
C21 C22 1.402(6) . ?
C22 C23 1.396(6) . ?
C22 H22 0.9500 . ?
C23 C24 1.378(7) . ?
C23 H23 0.9500 . ?
C24 C25 1.381(8) . ?
C24 H24 0.9500 . ?
C25 C26 1.401(6) . ?
C25 H25 0.9500 . ?
C26 H26 0.9500 . ?
C31 C36 1.390(5) . ?
C31 C32 1.398(6) . ?
C32 C33 1.376(6) . ?
C32 H32 0.9500 . ?
C33 C34 1.383(7) . ?
C33 H33 0.9500 . ?
C34 C35 1.383(8) . ?
C34 H34 0.9500 . ?
C35 C36 1.397(7) . ?
C35 H35 0.9500 . ?
C36 H36 0.9500 . ?

loop_
_geom_angle_atom_site_label_1
_geom_angle_atom_site_label_2
_geom_angle_atom_site_label_3
_geom_angle
_geom_angle_site_symmetry_1
_geom_angle_site_symmetry_3
_geom_angle_publ_flag
P1 B1 Si1 121.52(19) . . ?
P1 B1 I1 105.58(17) . . ?
Si1 B1 I1 103.79(17) . . ?
P1 B1 I2 108.96(17) . . ?
Si1 B1 I2 105.62(17) . . ?
I1 B1 I2 111.21(16) . . ?
B1 Si1 I3 117.26(12) . . ?
B1 Si1 I5 115.34(12) . . ?
I3 Si1 I5 105.49(4) . . ?
B1 Si1 I4 108.51(12) . . ?
I3 Si1 I4 103.45(4) . . ?
I5 Si1 I4 105.58(4) . . ?
C21 P1 C31 105.86(17) . . ?
C21 P1 C11 105.95(17) . . ?
C31 P1 C11 107.83(18) . . ?
C21 P1 B1 112.05(17) . . ?
C31 P1 B1 111.57(17) . . ?
C11 P1 B1 113.15(17) . . ?
C16 C11 C12 119.4(4) . . ?
C16 C11 P1 121.1(3) . . ?
C12 C11 P1 119.5(3) . . ?
C11 C12 C13 120.0(5) . . ?
C11 C12 H12 120.0 . . ?
C13 C12 H12 120.0 . . ?
C14 C13 C12 120.4(5) . . ?
C14 C13 H13 119.8 . . ?
C12 C13 H13 119.8 . . ?
C13 C14 C15 120.1(4) . . ?
C13 C14 H14 120.0 . . ?
C15 C14 H14 120.0 . . ?
C14 C15 C16 120.5(4) . . ?
C14 C15 H15 119.8 . . ?
C16 C15 H15 119.8 . . ?
C11 C16 C15 119.6(4) . . ?
C11 C16 H16 120.2 . . ?
C15 C16 H16 120.2 . . ?
C26 C21 C22 119.3(4) . . ?
C26 C21 P1 121.3(3) . . ?
C22 C21 P1 119.3(3) . . ?
C23 C22 C21 119.8(4) . . ?
C23 C22 H22 120.1 . . ?
C21 C22 H22 120.1 . . ?
C24 C23 C22 120.3(4) . . ?
C24 C23 H23 119.9 . . ?
C22 C23 H23 119.9 . . ?
C23 C24 C25 120.4(4) . . ?
C23 C24 H24 119.8 . . ?
C25 C24 H24 119.8 . . ?
C24 C25 C26 119.8(4) . . ?
C24 C25 H25 120.1 . . ?
C26 C25 H25 120.1 . . ?
C21 C26 C25 120.4(4) . . ?
C21 C26 H26 119.8 . . ?
C25 C26 H26 119.8 . . ?
C36 C31 C32 119.5(4) . . ?
C36 C31 P1 121.1(3) . . ?
C32 C31 P1 119.4(3) . . ?
C33 C32 C31 120.1(4) . . ?
C33 C32 H32 120.0 . . ?
C31 C32 H32 120.0 . . ?
C32 C33 C34 120.5(5) . . ?
C32 C33 H33 119.8 . . ?
C34 C33 H33 119.8 . . ?
C33 C34 C35 120.1(4) . . ?
C33 C34 H34 120.0 . . ?
C35 C34 H34 120.0 . . ?
C34 C35 C36 119.9(4) . . ?
C34 C35 H35 120.1 . . ?
C36 C35 H35 120.1 . . ?
C31 C36 C35 119.9(4) . . ?
C31 C36 H36 120.0 . . ?
C35 C36 H36 120.0 . . ?

loop_
_geom_torsion_atom_site_label_1
_geom_torsion_atom_site_label_2
_geom_torsion_atom_site_label_3
_geom_torsion_atom_site_label_4
_geom_torsion
_geom_torsion_site_symmetry_1
_geom_torsion_site_symmetry_2
_geom_torsion_site_symmetry_3
_geom_torsion_site_symmetry_4
_geom_torsion_publ_flag
C21 P1 C11 C16 14.1(4) . . . . ?
C31 P1 C11 C16 -98.9(4) . . . . ?
B1 P1 C11 C16 137.3(3) . . . . ?
C21 P1 C11 C12 -165.9(5) . . . . ?
C31 P1 C11 C12 81.1(5) . . . . ?
B1 P1 C11 C12 -42.7(6) . . . . ?
C16 C11 C12 C13 -1.8(11) . . . . ?
P1 C11 C12 C13 178.2(7) . . . . ?
C11 C12 C13 C14 0.8(13) . . . . ?
C12 C13 C14 C15 -0.1(12) . . . . ?
C13 C14 C15 C16 0.2(9) . . . . ?
C12 C11 C16 C15 1.9(8) . . . . ?
P1 C11 C16 C15 -178.1(4) . . . . ?
C14 C15 C16 C11 -1.1(8) . . . . ?
C31 P1 C21 C26 16.6(4) . . . . ?
C11 P1 C21 C26 -97.8(3) . . . . ?
B1 P1 C21 C26 138.4(3) . . . . ?
C31 P1 C21 C22 -165.3(3) . . . . ?
C11 P1 C21 C22 80.3(3) . . . . ?
B1 P1 C21 C22 -43.5(4) . . . . ?
C26 C21 C22 C23 0.0(6) . . . . ?
P1 C21 C22 C23 -178.2(3) . . . . ?
C21 C22 C23 C24 -0.9(7) . . . . ?
C22 C23 C24 C25 1.1(7) . . . . ?
C23 C24 C25 C26 -0.3(7) . . . . ?
C22 C21 C26 C25 0.7(6) . . . . ?
P1 C21 C26 C25 178.9(3) . . . . ?
C24 C25 C26 C21 -0.6(7) . . . . ?
C21 P1 C31 C36 -120.7(3) . . . . ?
C11 P1 C31 C36 -7.7(4) . . . . ?
B1 P1 C31 C36 117.1(3) . . . . ?
C21 P1 C31 C32 60.1(4) . . . . ?
C11 P1 C31 C32 173.1(3) . . . . ?
B1 P1 C31 C32 -62.1(4) . . . . ?
C36 C31 C32 C33 -1.1(6) . . . . ?
P1 C31 C32 C33 178.1(4) . . . . ?
C31 C32 C33 C34 0.1(7) . . . . ?
C32 C33 C34 C35 1.8(8) . . . . ?
C33 C34 C35 C36 -2.7(7) . . . . ?
C32 C31 C36 C35 0.2(6) . . . . ?
P1 C31 C36 C35 -179.0(3) . . . . ?
C34 C35 C36 C31 1.7(7) . . . . ?

_refine_diff_density_max         2.217
_refine_diff_density_min         -2.742
_refine_diff_density_rms         0.208

_shelx_res_file                  
;
TITL wa3626=JH279 in P-1 at -100C another polymorph of wa3596
    fin.res
    created by SHELXL-2019/3 at 09:41:10 on 11-Sep-2024
CELL 0.71073   9.41854  10.71409  12.98963  75.3765  78.1322  84.1482
ZERR    2.00   0.00039   0.00045   0.00043   0.0032   0.0032   0.0034
LATT  1
SFAC C H B SI P I
UNIT 36 30 2 2 2 10

ACTA
L.S. 10
FMAP 2
PLAN 10
CONF
BOND $H
TEMP -100
SIZE 0.06 0.13 0.16
REM colourless prism

WGHT    0.042400    3.513100
FVAR       0.08604
B1    3    0.248343    0.799817    0.762803    11.00000    0.02021    0.02250 =
         0.02227   -0.00265   -0.00622    0.00064
I1    6    0.297394    1.001855    0.668518    11.00000    0.03476    0.01947 =
         0.03199   -0.00188   -0.00908   -0.00113
I2    6    0.007464    0.778123    0.816391    11.00000    0.01920    0.05371 =
         0.03119   -0.00546   -0.00387   -0.00440
I3    6    0.276134    0.585227    1.043724    11.00000    0.07451    0.04646 =
         0.03009    0.00533   -0.01559   -0.00771
I4    6    0.211581    0.954921    0.988369    11.00000    0.06904    0.04901 =
         0.03867   -0.02597   -0.01459    0.01570
I5    6    0.589513    0.804680    0.875018    11.00000    0.02970    0.06162 =
         0.04826   -0.01290   -0.01780   -0.00620
SI1   4    0.327229    0.781981    0.901002    11.00000    0.02655    0.02999 =
         0.02031   -0.00701   -0.00757   -0.00009
P1    5    0.325881    0.687973    0.661176    11.00000    0.02425    0.02042 =
         0.01829   -0.00222   -0.00604   -0.00246
C11   1    0.245927    0.531831    0.701387    11.00000    0.03491    0.02198 =
         0.02193   -0.00459   -0.00218   -0.00419
C12   1    0.225509    0.465238    0.808850    11.00000    0.15569    0.04011 =
         0.02308   -0.00178   -0.01188   -0.04237
AFIX  43
H12   2    0.255749    0.500145    0.860704    11.00000   -1.20000
AFIX   0
C13   1    0.160544    0.346837    0.841199    11.00000    0.16209    0.03772 =
         0.02883    0.00136    0.01018   -0.04145
AFIX  43
H13   2    0.145487    0.301864    0.915306    11.00000   -1.20000
AFIX   0
C14   1    0.118940    0.295747    0.767943    11.00000    0.05496    0.02196 =
         0.05467   -0.01072    0.01272   -0.01083
AFIX  43
H14   2    0.074817    0.214985    0.790543    11.00000   -1.20000
AFIX   0
C15   1    0.140253    0.360235    0.660887    11.00000    0.05372    0.02776 =
         0.05248   -0.01287   -0.01752   -0.00805
AFIX  43
H15   2    0.110488    0.323993    0.609615    11.00000   -1.20000
AFIX   0
C16   1    0.205264    0.478558    0.626767    11.00000    0.03940    0.02478 =
         0.02935   -0.00509   -0.00667   -0.00538
AFIX  43
H16   2    0.221393    0.522172    0.552319    11.00000   -1.20000
AFIX   0
C21   1    0.292300    0.760597    0.525734    11.00000    0.02944    0.02475 =
         0.01874   -0.00119   -0.00679   -0.00795
C22   1    0.155693    0.820810    0.512524    11.00000    0.03188    0.03791 =
         0.02791    0.00014   -0.01130   -0.00416
AFIX  43
H22   2    0.082717    0.825559    0.574125    11.00000   -1.20000
AFIX   0
C23   1    0.127339    0.873754    0.408494    11.00000    0.04188    0.04716 =
         0.03312    0.00312   -0.01999   -0.00574
AFIX  43
H23   2    0.034406    0.913484    0.399392    11.00000   -1.20000
AFIX   0
C24   1    0.233610    0.868626    0.318939    11.00000    0.05709    0.04278 =
         0.02521    0.00589   -0.01936   -0.01862
AFIX  43
H24   2    0.214052    0.906164    0.248445    11.00000   -1.20000
AFIX   0
C25   1    0.368333    0.809238    0.331103    11.00000    0.05765    0.04702 =
         0.01926   -0.00306   -0.00743   -0.01598
AFIX  43
H25   2    0.441092    0.805507    0.269159    11.00000   -1.20000
AFIX   0
C26   1    0.397339    0.754528    0.435070    11.00000    0.03796    0.03491 =
         0.02167   -0.00578   -0.00768   -0.00551
AFIX  43
H26   2    0.489718    0.712973    0.443429    11.00000   -1.20000
AFIX   0
C31   1    0.521402    0.659975    0.647260    11.00000    0.02726    0.02840 =
         0.02160   -0.00713   -0.00666    0.00209
C32   1    0.610489    0.764689    0.605448    11.00000    0.02484    0.03532 =
         0.03377   -0.00378   -0.00266    0.00084
AFIX  43
H32   2    0.568664    0.849180    0.582588    11.00000   -1.20000
AFIX   0
C33   1    0.758727    0.745517    0.597362    11.00000    0.02501    0.05260 =
         0.03953   -0.01022   -0.00377   -0.00015
AFIX  43
H33   2    0.818769    0.817018    0.569007    11.00000   -1.20000
AFIX   0
C34   1    0.820910    0.622967    0.630200    11.00000    0.02986    0.06560 =
         0.04170   -0.02080   -0.01517    0.01463
AFIX  43
H34   2    0.923041    0.610904    0.626308    11.00000   -1.20000
AFIX   0
C35   1    0.734565    0.517929    0.668707    11.00000    0.04328    0.04541 =
         0.04206   -0.01501   -0.01951    0.01872
AFIX  43
H35   2    0.777689    0.433321    0.688321    11.00000   -1.20000
AFIX   0
C36   1    0.583881    0.536474    0.678702    11.00000    0.03911    0.03101 =
         0.03303   -0.00802   -0.01619    0.00862
AFIX  43
H36   2    0.524159    0.464747    0.706961    11.00000   -1.20000

AFIX   0
HKLF 4


REM  wa3626=JH279 in P-1 at -100C another polymorph of wa3596
REM wR2 = 0.0940, GooF = S = 1.037, Restrained GooF = 1.037 for all data
REM R1 = 0.0359 for 6456 Fo > 4sig(Fo) and 0.0398 for all 7151 data
REM 235 parameters refined using 0 restraints

END

WGHT      0.0424      3.5131

REM Highest difference peak  2.217,  deepest hole -2.742,  1-sigma level  0.208
Q1    1   0.2713  0.9924  0.9527  11.00000  0.05    2.22
Q2    1   0.1883  0.5997  1.0379  11.00000  0.05    1.42
Q3    1   0.0325  0.7466  0.7821  11.00000  0.05    1.38
Q4    1   0.5622  0.7377  0.9153  11.00000  0.05    1.35
Q5    1   0.5500  0.8487  0.9129  11.00000  0.05    1.28
Q6    1   0.3621  0.9746  0.6845  11.00000  0.05    1.25
Q7    1   0.2341  0.8971  1.0179  11.00000  0.05    1.23
Q8    1   0.0363  0.8226  0.8072  11.00000  0.05    1.12
Q9    1   0.3451  0.7111  0.9301  11.00000  0.05    0.85
Q10   1   0.7670  0.6773  0.6235  11.00000  0.05    0.82
;
_shelx_res_checksum              59924
_chemical_properties_physical    Air-sensitive,Moisture-sensitive
####################################################################### 
# 
# This file contains crystal structure data downloaded from the 
# Cambridge Structural Database (CSD) hosted by the Cambridge 
# Crystallographic Data Centre (CCDC).
# 
# Full information about CCDC data access policies and citation 
# guidelines are available at http://www.ccdc.cam.ac.uk/access/V1 
# 
# Audit and citation data items may have been added by the CCDC. 
# Please retain this information to preserve the provenance of 
# this file and to allow appropriate attribution of the data. 
# 
#######################################################################

data_7_aplha_wa3386
_database_code_depnum_ccdc_archive 'CCDC 2470882'
loop_
_audit_author_name
_audit_author_address
'Alexander Virovets'
;Goethe University of Frankfurt
Germany
;
_audit_update_record             
;
2025-07-08 deposited with the CCDC.	2025-09-10 downloaded from the CCDC.
;

_audit_creation_method           SHELXL-2018/3
_shelx_SHELXL_version_number     2018/3
_chemical_name_systematic        ?
_chemical_name_common            ?
_chemical_melting_point          ?
_chemical_formula_moiety         'C6 H10 B I5 Si'
_chemical_formula_sum            'C6 H10 B I5 Si'
_chemical_formula_weight         755.54

loop_
_atom_type_symbol
_atom_type_description
_atom_type_scat_dispersion_real
_atom_type_scat_dispersion_imag
_atom_type_scat_source
C C 0.0033 0.0016 'International Tables Vol C Tables 4.2.6.8 and 6.1.1.4'
H H 0.0000 0.0000 'International Tables Vol C Tables 4.2.6.8 and 6.1.1.4'
B B 0.0013 0.0007 'International Tables Vol C Tables 4.2.6.8 and 6.1.1.4'
Si Si 0.0817 0.0704 'International Tables Vol C Tables 4.2.6.8 and 6.1.1.4'
I I -0.4742 1.8119 'International Tables Vol C Tables 4.2.6.8 and 6.1.1.4'

_space_group_crystal_system      orthorhombic
_space_group_IT_number           61
_space_group_name_H-M_alt        'P b c a'
_space_group_name_Hall           '-P 2ac 2ab'

_shelx_space_group_comment       
;
The symmetry employed for this shelxl refinement is uniquely defined
by the following loop, which should always be used as a source of
symmetry information in preference to the above space-group names.
They are only intended as comments.
;

loop_
_space_group_symop_operation_xyz
'x, y, z'
'-x+1/2, -y, z+1/2'
'-x, y+1/2, -z+1/2'
'x+1/2, -y+1/2, -z'
'-x, -y, -z'
'x-1/2, y, -z-1/2'
'x, -y-1/2, z-1/2'
'-x-1/2, y-1/2, z'

_cell_length_a                   8.79053(14)
_cell_length_b                   14.6868(2)
_cell_length_c                   24.6134(4)
_cell_angle_alpha                90
_cell_angle_beta                 90
_cell_angle_gamma                90
_cell_volume                     3177.72(8)
_cell_formula_units_Z            8
_cell_measurement_temperature    173(2)
_cell_measurement_reflns_used    23153
_cell_measurement_theta_min      2.8200
_cell_measurement_theta_max      26.3140

_exptl_crystal_description       block
_exptl_crystal_colour            colorless
_exptl_crystal_density_meas      ?
_exptl_crystal_density_method    ?
_exptl_crystal_density_diffrn    3.159
_exptl_crystal_F_000             2640
_exptl_transmission_factor_min   ?
_exptl_transmission_factor_max   ?
_exptl_crystal_size_max          0.230
_exptl_crystal_size_mid          0.220
_exptl_crystal_size_min          0.150
_exptl_absorpt_coefficient_mu    9.829
_shelx_estimated_absorpt_T_min   0.211
_shelx_estimated_absorpt_T_max   0.320
_exptl_absorpt_correction_T_min  0.36840
_exptl_absorpt_correction_T_max  1.00000
_exptl_absorpt_correction_type   multi-scan
_exptl_absorpt_process_details   
;
CrysAlisPro 1.171.42.43a (Rigaku Oxford Diffraction, 2022)
Empirical absorption correction using spherical harmonics,
implemented in SCALE3 ABSPACK scaling algorithm.
;

_diffrn_ambient_temperature      173(2)
_diffrn_radiation_wavelength     0.71073
_diffrn_radiation_type           MoK\a
_diffrn_measurement_device       '2-circle goniometer'
_diffrn_measurement_device_type  'STOE IPDS II two-circle-diffractometer'
_diffrn_detector                 'image plate'
_diffrn_detector_type            'STOE image plate (34 cm diameter)'
_diffrn_detector_area_resol_mean 6.67
_diffrn_source                   'Genix 3D I\mS microfocus X-ray source'
_diffrn_radiation_monochromator  mirror
_diffrn_measurement_method       \w
_diffrn_reflns_number            56285
_diffrn_reflns_av_unetI/netI     0.0218
_diffrn_reflns_av_R_equivalents  0.0736
_diffrn_reflns_limit_h_min       -10
_diffrn_reflns_limit_h_max       10
_diffrn_reflns_limit_k_min       -18
_diffrn_reflns_limit_k_max       18
_diffrn_reflns_limit_l_min       -30
_diffrn_reflns_limit_l_max       30
_diffrn_reflns_theta_min         2.774
_diffrn_reflns_theta_max         26.374
_diffrn_reflns_theta_full        25.242
_diffrn_measured_fraction_theta_max 0.999
_diffrn_measured_fraction_theta_full 0.999
_diffrn_reflns_Laue_measured_fraction_max 0.999
_diffrn_reflns_Laue_measured_fraction_full 0.999
_diffrn_reflns_point_group_measured_fraction_max 0.999
_diffrn_reflns_point_group_measured_fraction_full 0.999
_reflns_number_total             3250
_reflns_number_gt                3058
_reflns_threshold_expression     'I > 2\s(I)'
_reflns_Friedel_coverage         0.000
_reflns_Friedel_fraction_max     .
_reflns_Friedel_fraction_full    .

_reflns_special_details          
;
 Reflections were merged by SHELXL according to the crystal
 class for the calculation of statistics and refinement.
 
 _reflns_Friedel_fraction is defined as the number of unique
 Friedel pairs measured divided by the number that would be
 possible theoretically, ignoring centric projections and
 systematic absences.
;

_computing_data_collection       'X-Area (Stoe & Cie, 2001)'
_computing_cell_refinement       'CrysAlisPro 1.171.42.43a (Rigaku OD, 2022)'
_computing_data_reduction        'CrysAlisPro 1.171.42.43a (Rigaku OD, 2022)'
_computing_structure_solution    'SHELXT (G. M. Sheldrick, 2015)'
_computing_structure_refinement  'SHELXL-2018/3 (Sheldrick, 2018)'
_computing_molecular_graphics    ?
_computing_publication_material  'IUCr PublCIF online service'

_refine_special_details          ?
_refine_ls_structure_factor_coef Fsqd
_refine_ls_matrix_type           full
_refine_ls_weighting_scheme      calc
_refine_ls_weighting_details     
'w=1/[\s^2^(Fo^2^)+(0.0221P)^2^+15.1140P] where P=(Fo^2^+2Fc^2^)/3'
_atom_sites_solution_primary     ?
_atom_sites_solution_secondary   ?
_atom_sites_solution_hydrogens   geom
_refine_ls_hydrogen_treatment    constr
_refine_ls_extinction_method     'SHELXL-2018/3 (Sheldrick 2018)'
_refine_ls_extinction_coef       0.00019(3)
_refine_ls_extinction_expression Fc^*^=kFc[1+0.001xFc^2^\l^3^/sin(2\q)]^-1/4^
_refine_ls_number_reflns         3250
_refine_ls_number_parameters     119
_refine_ls_number_restraints     0
_refine_ls_R_factor_all          0.0276
_refine_ls_R_factor_gt           0.0253
_refine_ls_wR_factor_ref         0.0616
_refine_ls_wR_factor_gt          0.0606
_refine_ls_goodness_of_fit_ref   1.099
_refine_ls_restrained_S_all      1.099
_refine_ls_shift/su_max          0.002
_refine_ls_shift/su_mean         0.000

loop_
_atom_site_label
_atom_site_type_symbol
_atom_site_fract_x
_atom_site_fract_y
_atom_site_fract_z
_atom_site_U_iso_or_equiv
_atom_site_adp_type
_atom_site_occupancy
_atom_site_site_symmetry_order
_atom_site_calc_flag
_atom_site_refinement_flags_posn
_atom_site_refinement_flags_adp
_atom_site_refinement_flags_occupancy
_atom_site_disorder_assembly
_atom_site_disorder_group
Si1 Si 0.25137(14) 0.41672(8) 0.57805(5) 0.0200(2) Uani 1 1 d . . . . .
I1 I 0.18888(4) 0.56502(2) 0.53936(2) 0.03760(11) Uani 1 1 d . . . . .
I2 I 0.34407(4) 0.32447(2) 0.50253(2) 0.03309(10) Uani 1 1 d . . . . .
I3 I 0.01608(4) 0.34835(3) 0.61104(2) 0.03758(11) Uani 1 1 d . . . . .
B1 B 0.4270(6) 0.3376(3) 0.6616(2) 0.0200(10) Uani 1 1 d . . . . .
I4 I 0.58657(4) 0.24065(2) 0.63159(2) 0.03467(10) Uani 1 1 d . . . . .
I5 I 0.30675(4) 0.29339(3) 0.73176(2) 0.04175(11) Uani 1 1 d . . . . .
C1 C 0.4007(5) 0.4323(3) 0.63429(17) 0.0170(8) Uani 1 1 d . . . . .
C2 C 0.5441(5) 0.4715(3) 0.6054(2) 0.0253(9) Uani 1 1 d . . . . .
H2A H 0.588500 0.424210 0.581489 0.030 Uiso 1 1 calc R U . . .
H2B H 0.513883 0.523678 0.582274 0.030 Uiso 1 1 calc R U . . .
C3 C 0.6642(5) 0.5029(3) 0.6464(2) 0.0298(11) Uani 1 1 d . . . . .
H3A H 0.701635 0.449693 0.667153 0.036 Uiso 1 1 calc R U . . .
H3B H 0.751613 0.529736 0.626702 0.036 Uiso 1 1 calc R U . . .
C4 C 0.5993(6) 0.5728(3) 0.6854(2) 0.0364(12) Uani 1 1 d . . . . .
H4A H 0.569982 0.628200 0.664999 0.044 Uiso 1 1 calc R U . . .
H4B H 0.678015 0.590106 0.712240 0.044 Uiso 1 1 calc R U . . .
C5 C 0.4610(6) 0.5353(4) 0.7150(2) 0.0343(11) Uani 1 1 d . . . . .
H5A H 0.419224 0.582704 0.739398 0.041 Uiso 1 1 calc R U . . .
H5B H 0.491791 0.482675 0.737539 0.041 Uiso 1 1 calc R U . . .
C6 C 0.3382(5) 0.5055(3) 0.67468(19) 0.0254(10) Uani 1 1 d . . . . .
H6A H 0.302059 0.559133 0.653986 0.030 Uiso 1 1 calc R U . . .
H6B H 0.250561 0.480022 0.694849 0.030 Uiso 1 1 calc R U . . .

loop_
_atom_site_aniso_label
_atom_site_aniso_U_11
_atom_site_aniso_U_22
_atom_site_aniso_U_33
_atom_site_aniso_U_23
_atom_site_aniso_U_13
_atom_site_aniso_U_12
Si1 0.0232(6) 0.0171(5) 0.0198(6) 0.0020(4) -0.0029(5) -0.0020(5)
I1 0.0441(2) 0.02483(17) 0.0439(2) 0.01011(14) -0.01028(15) 0.00674(14)
I2 0.0549(2) 0.02474(17) 0.01958(16) -0.00222(12) -0.00018(14) -0.00270(14)
I3 0.02415(18) 0.0505(2) 0.0381(2) 0.00635(15) -0.00211(13) -0.01252(15)
B1 0.019(2) 0.017(2) 0.023(2) -0.0009(18) -0.0051(19) -0.0026(18)
I4 0.0372(2) 0.02697(17) 0.0398(2) -0.00752(14) -0.00608(14) 0.01262(14)
I5 0.0427(2) 0.0483(2) 0.0342(2) 0.01997(16) 0.00660(15) -0.00253(16)
C1 0.016(2) 0.0167(19) 0.018(2) -0.0017(16) 0.0006(16) -0.0022(16)
C2 0.023(2) 0.022(2) 0.030(2) 0.0027(19) 0.0042(19) -0.0045(18)
C3 0.022(2) 0.024(2) 0.044(3) 0.002(2) -0.002(2) -0.0063(19)
C4 0.037(3) 0.024(2) 0.048(3) -0.009(2) -0.014(2) -0.007(2)
C5 0.038(3) 0.031(3) 0.034(3) -0.015(2) -0.002(2) 0.000(2)
C6 0.025(2) 0.023(2) 0.028(2) -0.0082(19) 0.0020(19) 0.0027(18)

_geom_special_details            
;
 All esds (except the esd in the dihedral angle between two l.s. planes)
 are estimated using the full covariance matrix.  The cell esds are taken
 into account individually in the estimation of esds in distances, angles
 and torsion angles; correlations between esds in cell parameters are only
 used when they are defined by crystal symmetry.  An approximate (isotropic)
 treatment of cell esds is used for estimating esds involving l.s. planes.
;

loop_
_geom_bond_atom_site_label_1
_geom_bond_atom_site_label_2
_geom_bond_distance
_geom_bond_site_symmetry_2
_geom_bond_publ_flag
Si1 C1 1.922(4) . ?
Si1 I3 2.4384(13) . ?
Si1 I1 2.4398(12) . ?
Si1 I2 2.4402(13) . ?
B1 C1 1.563(6) . ?
B1 I5 2.126(5) . ?
B1 I4 2.131(5) . ?
C1 C2 1.558(6) . ?
C1 C6 1.564(6) . ?
C2 C3 1.532(7) . ?
C2 H2A 0.9900 . ?
C2 H2B 0.9900 . ?
C3 C4 1.518(7) . ?
C3 H3A 0.9900 . ?
C3 H3B 0.9900 . ?
C4 C5 1.520(8) . ?
C4 H4A 0.9900 . ?
C4 H4B 0.9900 . ?
C5 C6 1.530(7) . ?
C5 H5A 0.9900 . ?
C5 H5B 0.9900 . ?
C6 H6A 0.9900 . ?
C6 H6B 0.9900 . ?

loop_
_geom_angle_atom_site_label_1
_geom_angle_atom_site_label_2
_geom_angle_atom_site_label_3
_geom_angle
_geom_angle_site_symmetry_1
_geom_angle_site_symmetry_3
_geom_angle_publ_flag
C1 Si1 I3 112.88(13) . . ?
C1 Si1 I1 109.17(13) . . ?
I3 Si1 I1 107.86(5) . . ?
C1 Si1 I2 112.76(14) . . ?
I3 Si1 I2 107.95(5) . . ?
I1 Si1 I2 105.88(5) . . ?
C1 B1 I5 123.2(3) . . ?
C1 B1 I4 122.9(3) . . ?
I5 B1 I4 113.9(2) . . ?
C2 C1 B1 114.0(4) . . ?
C2 C1 C6 108.7(4) . . ?
B1 C1 C6 113.0(4) . . ?
C2 C1 Si1 105.5(3) . . ?
B1 C1 Si1 107.7(3) . . ?
C6 C1 Si1 107.4(3) . . ?
C3 C2 C1 111.6(4) . . ?
C3 C2 H2A 109.3 . . ?
C1 C2 H2A 109.3 . . ?
C3 C2 H2B 109.3 . . ?
C1 C2 H2B 109.3 . . ?
H2A C2 H2B 108.0 . . ?
C4 C3 C2 111.2(4) . . ?
C4 C3 H3A 109.4 . . ?
C2 C3 H3A 109.4 . . ?
C4 C3 H3B 109.4 . . ?
C2 C3 H3B 109.4 . . ?
H3A C3 H3B 108.0 . . ?
C3 C4 C5 111.0(4) . . ?
C3 C4 H4A 109.4 . . ?
C5 C4 H4A 109.4 . . ?
C3 C4 H4B 109.4 . . ?
C5 C4 H4B 109.4 . . ?
H4A C4 H4B 108.0 . . ?
C4 C5 C6 110.9(4) . . ?
C4 C5 H5A 109.4 . . ?
C6 C5 H5A 109.4 . . ?
C4 C5 H5B 109.4 . . ?
C6 C5 H5B 109.4 . . ?
H5A C5 H5B 108.0 . . ?
C5 C6 C1 111.1(4) . . ?
C5 C6 H6A 109.4 . . ?
C1 C6 H6A 109.4 . . ?
C5 C6 H6B 109.4 . . ?
C1 C6 H6B 109.4 . . ?
H6A C6 H6B 108.0 . . ?

loop_
_geom_torsion_atom_site_label_1
_geom_torsion_atom_site_label_2
_geom_torsion_atom_site_label_3
_geom_torsion_atom_site_label_4
_geom_torsion
_geom_torsion_site_symmetry_1
_geom_torsion_site_symmetry_2
_geom_torsion_site_symmetry_3
_geom_torsion_site_symmetry_4
_geom_torsion_publ_flag
I5 B1 C1 C2 150.3(3) . . . . ?
I4 B1 C1 C2 -29.9(5) . . . . ?
I5 B1 C1 C6 25.5(5) . . . . ?
I4 B1 C1 C6 -154.7(3) . . . . ?
I5 B1 C1 Si1 -93.0(3) . . . . ?
I4 B1 C1 Si1 86.8(3) . . . . ?
B1 C1 C2 C3 -71.7(5) . . . . ?
C6 C1 C2 C3 55.3(5) . . . . ?
Si1 C1 C2 C3 170.3(3) . . . . ?
C1 C2 C3 C4 -56.7(5) . . . . ?
C2 C3 C4 C5 57.0(6) . . . . ?
C3 C4 C5 C6 -57.6(6) . . . . ?
C4 C5 C6 C1 57.7(5) . . . . ?
C2 C1 C6 C5 -55.8(5) . . . . ?
B1 C1 C6 C5 71.7(5) . . . . ?
Si1 C1 C6 C5 -169.6(3) . . . . ?

_refine_diff_density_max         1.845
_refine_diff_density_min         -1.461
_refine_diff_density_rms         0.138

_shelx_res_file                  
;
TITL wa3386=JH112 in Pbca at -100C CAP+erm all frames
    fin.res
    created by SHELXL-2018/3 at 13:41:14 on 30-Mar-2023
CELL 0.71073 8.79053 14.68682 24.61343 90 90 90
ZERR 8 0.00014 0.0002 0.00036 0 0 0
LATT 1
SYMM 0.5-X,-Y,0.5+Z
SYMM -X,0.5+Y,0.5-Z
SYMM 0.5+X,0.5-Y,-Z
SFAC C H B Si I
UNIT 48 80 8 8 40

SIZE 0.23 0.22 0.15
REM colorless block
TEMP -100

ACTA
L.S. 10
PLAN 10
CONF
BOND $H
fmap 2

WGHT    0.022100   15.114000
EXTI    0.000186
FVAR       0.07099
SI1   4    0.251372    0.416719    0.578049    11.00000    0.02322    0.01710 =
         0.01976    0.00202   -0.00289   -0.00204
I1    5    0.188879    0.565018    0.539360    11.00000    0.04406    0.02483 =
         0.04392    0.01011   -0.01028    0.00674
I2    5    0.344068    0.324467    0.502533    11.00000    0.05493    0.02474 =
         0.01958   -0.00222   -0.00018   -0.00270
I3    5    0.016080    0.348350    0.611039    11.00000    0.02415    0.05045 =
         0.03814    0.00635   -0.00211   -0.01252
B1    3    0.427005    0.337588    0.661602    11.00000    0.01897    0.01747 =
         0.02343   -0.00089   -0.00509   -0.00255
I4    5    0.586567    0.240652    0.631588    11.00000    0.03721    0.02697 =
         0.03984   -0.00752   -0.00608    0.01262
I5    5    0.306745    0.293387    0.731758    11.00000    0.04269    0.04833 =
         0.03423    0.01997    0.00660   -0.00253
C1    1    0.400737    0.432350    0.634291    11.00000    0.01645    0.01671 =
         0.01778   -0.00172    0.00056   -0.00222
C2    1    0.544134    0.471527    0.605355    11.00000    0.02348    0.02216 =
         0.03039    0.00272    0.00416   -0.00454
AFIX  23
H2A   2    0.588500    0.424210    0.581489    11.00000   -1.20000
H2B   2    0.513883    0.523678    0.582274    11.00000   -1.20000
AFIX   0
C3    1    0.664224    0.502891    0.646377    11.00000    0.02160    0.02376 =
         0.04396    0.00185   -0.00233   -0.00635
AFIX  23
H3A   2    0.701635    0.449693    0.667153    11.00000   -1.20000
H3B   2    0.751613    0.529736    0.626702    11.00000   -1.20000
AFIX   0
C4    1    0.599254    0.572817    0.685405    11.00000    0.03730    0.02410 =
         0.04781   -0.00932   -0.01375   -0.00676
AFIX  23
H4A   2    0.569982    0.628200    0.664999    11.00000   -1.20000
H4B   2    0.678015    0.590106    0.712240    11.00000   -1.20000
AFIX   0
C5    1    0.460998    0.535343    0.714973    11.00000    0.03802    0.03120 =
         0.03357   -0.01451   -0.00235    0.00048
AFIX  23
H5A   2    0.419224    0.582704    0.739398    11.00000   -1.20000
H5B   2    0.491791    0.482675    0.737539    11.00000   -1.20000
AFIX   0
C6    1    0.338187    0.505529    0.674680    11.00000    0.02520    0.02251 =
         0.02844   -0.00823    0.00196    0.00274
AFIX  23
H6A   2    0.302059    0.559133    0.653986    11.00000   -1.20000
H6B   2    0.250561    0.480022    0.694849    11.00000   -1.20000
AFIX   0
HKLF 4


REM  wa3386=JH112 in Pbca at -100C CAP+erm all frames
REM wR2 = 0.0616, GooF = S = 1.099, Restrained GooF = 1.099 for all data
REM R1 = 0.0253 for 3058 Fo > 4sig(Fo) and 0.0276 for all 3250 data
REM 119 parameters refined using 0 restraints

END

WGHT      0.0221     15.1141

REM Highest difference peak  1.845,  deepest hole -1.461,  1-sigma level  0.138
Q1    1   0.3440  0.2553  0.7110  11.00000  0.05    1.85
Q2    1   0.1233  0.5619  0.5634  11.00000  0.05    1.79
Q3    1   0.0212  0.3987  0.6192  11.00000  0.05    1.31
Q4    1   0.4998  0.2286  0.6364  11.00000  0.05    1.01
Q5    1   0.1952  0.5216  0.5308  11.00000  0.05    0.78
Q6    1   0.5985  0.2621  0.5977  11.00000  0.05    0.78
Q7    1   0.0834  0.3200  0.6092  11.00000  0.05    0.76
Q8    1  -0.0496  0.3426  0.6039  11.00000  0.05    0.74
Q9    1   0.0225  0.3515  0.6465  11.00000  0.05    0.72
Q10   1   0.1919  0.5981  0.5344  11.00000  0.05    0.60
;
_shelx_res_checksum              92661
_chemical_properties_physical    Air-sensitive,Moisture-sensitive
####################################################################### 
# 
# This file contains crystal structure data downloaded from the 
# Cambridge Structural Database (CSD) hosted by the Cambridge 
# Crystallographic Data Centre (CCDC).
# 
# Full information about CCDC data access policies and citation 
# guidelines are available at http://www.ccdc.cam.ac.uk/access/V1 
# 
# Audit and citation data items may have been added by the CCDC. 
# Please retain this information to preserve the provenance of 
# this file and to allow appropriate attribution of the data. 
# 
#######################################################################

data_3_SMe2_wa3576_JH227
_database_code_depnum_ccdc_archive 'CCDC 2470878'
loop_
_audit_author_name
_audit_author_address
'Alexander Virovets'
;Goethe University of Frankfurt
Germany
;
_audit_update_record             
;
2025-07-08 deposited with the CCDC.	2025-09-10 downloaded from the CCDC.
;

_audit_creation_method           SHELXL-2019/3
_shelx_SHELXL_version_number     2019/3
_chemical_name_systematic        ?
_chemical_name_common            ?
_chemical_melting_point          ?
_chemical_formula_moiety         'C2 H6 B Cl5 S Si'
_chemical_formula_sum            'C2 H6 B Cl5 S Si'
_chemical_formula_weight         278.28

loop_
_atom_type_symbol
_atom_type_description
_atom_type_scat_dispersion_real
_atom_type_scat_dispersion_imag
_atom_type_scat_source
C C 0.0033 0.0016 'International Tables Vol C Tables 4.2.6.8 and 6.1.1.4'
H H 0.0000 0.0000 'International Tables Vol C Tables 4.2.6.8 and 6.1.1.4'
B B 0.0013 0.0007 'International Tables Vol C Tables 4.2.6.8 and 6.1.1.4'
Si Si 0.0817 0.0704 'International Tables Vol C Tables 4.2.6.8 and 6.1.1.4'
S S 0.1246 0.1234 'International Tables Vol C Tables 4.2.6.8 and 6.1.1.4'
Cl Cl 0.1484 0.1585 'International Tables Vol C Tables 4.2.6.8 and 6.1.1.4'

_space_group_crystal_system      monoclinic
_space_group_IT_number           14
_space_group_name_H-M_alt        'P 21/n'
_space_group_name_Hall           '-P 2yn'

_shelx_space_group_comment       
;
The symmetry employed for this shelxl refinement is uniquely defined
by the following loop, which should always be used as a source of
symmetry information in preference to the above space-group names.
They are only intended as comments.
;

loop_
_space_group_symop_operation_xyz
'x, y, z'
'-x+1/2, y+1/2, -z+1/2'
'-x, -y, -z'
'x-1/2, -y-1/2, z-1/2'

_cell_length_a                   7.1191(3)
_cell_length_b                   16.0988(7)
_cell_length_c                   9.7847(3)
_cell_angle_alpha                90
_cell_angle_beta                 95.647(3)
_cell_angle_gamma                90
_cell_volume                     1115.98(7)
_cell_formula_units_Z            4
_cell_measurement_temperature    173(2)
_cell_measurement_reflns_used    4456
_cell_measurement_theta_min      3.3510
_cell_measurement_theta_max      26.6470

_exptl_crystal_description       plate
_exptl_crystal_colour            colourless
_exptl_crystal_density_meas      ?
_exptl_crystal_density_method    ?
_exptl_crystal_density_diffrn    1.656
_exptl_crystal_F_000             552
_exptl_transmission_factor_min   ?
_exptl_transmission_factor_max   ?
_exptl_crystal_size_max          0.100
_exptl_crystal_size_mid          0.070
_exptl_crystal_size_min          0.050
_exptl_absorpt_coefficient_mu    1.529
_shelx_estimated_absorpt_T_min   0.862
_shelx_estimated_absorpt_T_max   0.927
_exptl_absorpt_correction_T_min  0.96027
_exptl_absorpt_correction_T_max  1.00000
_exptl_absorpt_correction_type   multi-scan
_exptl_absorpt_process_details   
;
CrysAlisPro 1.171.42.43a (Rigaku Oxford Diffraction, 2022)
Empirical absorption correction using spherical harmonics,
implemented in SCALE3 ABSPACK scaling algorithm.
;

_diffrn_ambient_temperature      173(2)
_diffrn_radiation_wavelength     0.71073
_diffrn_radiation_type           MoK\a
_diffrn_measurement_device       '2-circle goniometer'
_diffrn_measurement_device_type  'STOE IPDS II two-circle-diffractometer'
_diffrn_detector                 'image plate'
_diffrn_detector_type            'STOE image plate (34 cm diameter)'
_diffrn_detector_area_resol_mean 6.67
_diffrn_source                   'Genix 3D I\mS microfocus X-ray source'
_diffrn_radiation_monochromator  mirror
_diffrn_measurement_method       \w
_diffrn_reflns_number            13109
_diffrn_reflns_av_unetI/netI     0.0304
_diffrn_reflns_av_R_equivalents  0.0510
_diffrn_reflns_limit_h_min       -9
_diffrn_reflns_limit_h_max       9
_diffrn_reflns_limit_k_min       -20
_diffrn_reflns_limit_k_max       20
_diffrn_reflns_limit_l_min       -12
_diffrn_reflns_limit_l_max       12
_diffrn_reflns_theta_min         3.142
_diffrn_reflns_theta_max         26.755
_diffrn_reflns_theta_full        25.242
_diffrn_measured_fraction_theta_max 0.999
_diffrn_measured_fraction_theta_full 0.999
_diffrn_reflns_Laue_measured_fraction_max 0.999
_diffrn_reflns_Laue_measured_fraction_full 0.999
_diffrn_reflns_point_group_measured_fraction_max 0.999
_diffrn_reflns_point_group_measured_fraction_full 0.999
_reflns_number_total             2361
_reflns_number_gt                2053
_reflns_threshold_expression     'I > 2\s(I)'
_reflns_Friedel_coverage         0.000
_reflns_Friedel_fraction_max     .
_reflns_Friedel_fraction_full    .

_reflns_special_details          
;
 Reflections were merged by SHELXL according to the crystal
 class for the calculation of statistics and refinement.
 
 _reflns_Friedel_fraction is defined as the number of unique
 Friedel pairs measured divided by the number that would be
 possible theoretically, ignoring centric projections and
 systematic absences.
;

_computing_data_collection       'X-Area (Stoe & Cie, 2001)'
_computing_cell_refinement       'CrysAlisPro 1.171.42.43a (Rigaku OD, 2022)'
_computing_data_reduction        'CrysAlisPro 1.171.42.43a (Rigaku OD, 2022)'
_computing_structure_solution    'SHELXT (G. M. Sheldrick, 2015)'
_computing_structure_refinement  'SHELXL-2019/2 (Sheldrick, 2019)'
_computing_molecular_graphics    ?
_computing_publication_material  'IUCr PublCIF online service'

_refine_special_details          ?
_refine_ls_structure_factor_coef Fsqd
_refine_ls_matrix_type           full
_refine_ls_weighting_scheme      calc
_refine_ls_weighting_details     
'w=1/[\s^2^(Fo^2^)+(0.0348P)^2^+0.7240P] where P=(Fo^2^+2Fc^2^)/3'
_atom_sites_solution_primary     dual
_atom_sites_solution_secondary   ?
_atom_sites_solution_hydrogens   geom
_refine_ls_hydrogen_treatment    constr
_refine_ls_extinction_method     none
_refine_ls_extinction_coef       .
_refine_ls_number_reflns         2361
_refine_ls_number_parameters     93
_refine_ls_number_restraints     0
_refine_ls_R_factor_all          0.0383
_refine_ls_R_factor_gt           0.0319
_refine_ls_wR_factor_ref         0.0819
_refine_ls_wR_factor_gt          0.0779
_refine_ls_goodness_of_fit_ref   1.048
_refine_ls_restrained_S_all      1.048
_refine_ls_shift/su_max          0.001
_refine_ls_shift/su_mean         0.000

loop_
_atom_site_label
_atom_site_type_symbol
_atom_site_fract_x
_atom_site_fract_y
_atom_site_fract_z
_atom_site_U_iso_or_equiv
_atom_site_adp_type
_atom_site_occupancy
_atom_site_site_symmetry_order
_atom_site_calc_flag
_atom_site_refinement_flags_posn
_atom_site_refinement_flags_adp
_atom_site_refinement_flags_occupancy
_atom_site_disorder_assembly
_atom_site_disorder_group
B1 B 0.5765(3) 0.68055(16) 0.2164(2) 0.0282(5) Uani 1 1 d . . . . .
Cl1 Cl 0.77590(8) 0.75316(4) 0.20968(6) 0.04009(16) Uani 1 1 d . . . . .
Cl2 Cl 0.41686(9) 0.68149(5) 0.05815(6) 0.04759(18) Uani 1 1 d . . . . .
Cl3 Cl 0.79897(12) 0.56177(5) 0.45851(8) 0.0631(2) Uani 1 1 d . . . . .
Cl4 Cl 0.88218(11) 0.53484(5) 0.13772(9) 0.0636(2) Uani 1 1 d . . . . .
Cl5 Cl 0.48113(14) 0.47454(5) 0.23928(12) 0.0816(3) Uani 1 1 d . . . . .
S1 S 0.44926(8) 0.71977(3) 0.37293(5) 0.03057(14) Uani 1 1 d . . . . .
Si1 Si 0.67767(9) 0.56638(4) 0.26006(7) 0.03552(16) Uani 1 1 d . . . . .
C1 C 0.3506(5) 0.81768(17) 0.3147(3) 0.0613(8) Uani 1 1 d . . . . .
H1A H 0.278461 0.810381 0.224899 0.092 Uiso 1 1 calc R U . . .
H1B H 0.452590 0.857723 0.306557 0.092 Uiso 1 1 calc R U . . .
H1C H 0.266885 0.838386 0.380776 0.092 Uiso 1 1 calc R U . . .
C2 C 0.2403(3) 0.65777(18) 0.3677(3) 0.0454(6) Uani 1 1 d . . . . .
H2A H 0.179362 0.656000 0.273480 0.068 Uiso 1 1 calc R U . . .
H2B H 0.153362 0.682054 0.428329 0.068 Uiso 1 1 calc R U . . .
H2C H 0.273740 0.601262 0.398429 0.068 Uiso 1 1 calc R U . . .

loop_
_atom_site_aniso_label
_atom_site_aniso_U_11
_atom_site_aniso_U_22
_atom_site_aniso_U_33
_atom_site_aniso_U_23
_atom_site_aniso_U_13
_atom_site_aniso_U_12
B1 0.0276(11) 0.0338(13) 0.0234(10) -0.0022(9) 0.0040(9) 0.0011(9)
Cl1 0.0411(3) 0.0434(3) 0.0367(3) 0.0036(2) 0.0088(2) -0.0110(2)
Cl2 0.0428(3) 0.0722(5) 0.0263(3) -0.0034(3) -0.0040(2) 0.0026(3)
Cl3 0.0739(5) 0.0633(5) 0.0517(4) 0.0225(4) 0.0049(3) 0.0236(4)
Cl4 0.0589(4) 0.0608(5) 0.0770(5) -0.0136(4) 0.0366(4) 0.0149(3)
Cl5 0.0777(6) 0.0404(4) 0.1334(9) -0.0301(5) 0.0447(6) -0.0234(4)
S1 0.0329(3) 0.0319(3) 0.0279(3) -0.0040(2) 0.0074(2) 0.0036(2)
Si1 0.0353(3) 0.0287(3) 0.0448(4) -0.0030(3) 0.0152(3) 0.0036(2)
C1 0.083(2) 0.0371(15) 0.0689(19) 0.0071(14) 0.0301(17) 0.0276(14)
C2 0.0335(12) 0.0542(16) 0.0507(14) -0.0081(12) 0.0155(11) -0.0043(11)

_geom_special_details            
;
 All esds (except the esd in the dihedral angle between two l.s. planes)
 are estimated using the full covariance matrix.  The cell esds are taken
 into account individually in the estimation of esds in distances, angles
 and torsion angles; correlations between esds in cell parameters are only
 used when they are defined by crystal symmetry.  An approximate (isotropic)
 treatment of cell esds is used for estimating esds involving l.s. planes.
;

loop_
_geom_bond_atom_site_label_1
_geom_bond_atom_site_label_2
_geom_bond_distance
_geom_bond_site_symmetry_2
_geom_bond_publ_flag
B1 Cl2 1.828(2) . ?
B1 Cl1 1.845(3) . ?
B1 S1 1.959(2) . ?
B1 Si1 2.005(3) . ?
Cl3 Si1 2.0474(10) . ?
Cl4 Si1 2.0380(9) . ?
Cl5 Si1 2.0321(10) . ?
S1 C2 1.788(3) . ?
S1 C1 1.796(3) . ?
C1 H1A 0.9800 . ?
C1 H1B 0.9800 . ?
C1 H1C 0.9800 . ?
C2 H2A 0.9800 . ?
C2 H2B 0.9800 . ?
C2 H2C 0.9800 . ?

loop_
_geom_angle_atom_site_label_1
_geom_angle_atom_site_label_2
_geom_angle_atom_site_label_3
_geom_angle
_geom_angle_site_symmetry_1
_geom_angle_site_symmetry_3
_geom_angle_publ_flag
Cl2 B1 Cl1 112.39(13) . . ?
Cl2 B1 S1 111.28(12) . . ?
Cl1 B1 S1 103.90(12) . . ?
Cl2 B1 Si1 111.62(12) . . ?
Cl1 B1 Si1 109.06(12) . . ?
S1 B1 Si1 108.23(11) . . ?
C2 S1 C1 100.53(16) . . ?
C2 S1 B1 104.18(11) . . ?
C1 S1 B1 103.37(12) . . ?
B1 Si1 Cl5 114.60(8) . . ?
B1 Si1 Cl4 111.46(8) . . ?
Cl5 Si1 Cl4 106.53(4) . . ?
B1 Si1 Cl3 110.16(7) . . ?
Cl5 Si1 Cl3 106.89(5) . . ?
Cl4 Si1 Cl3 106.80(5) . . ?
S1 C1 H1A 109.5 . . ?
S1 C1 H1B 109.5 . . ?
H1A C1 H1B 109.5 . . ?
S1 C1 H1C 109.5 . . ?
H1A C1 H1C 109.5 . . ?
H1B C1 H1C 109.5 . . ?
S1 C2 H2A 109.5 . . ?
S1 C2 H2B 109.5 . . ?
H2A C2 H2B 109.5 . . ?
S1 C2 H2C 109.5 . . ?
H2A C2 H2C 109.5 . . ?
H2B C2 H2C 109.5 . . ?


_refine_diff_density_max         0.549
_refine_diff_density_min         -0.429
_refine_diff_density_rms         0.063

_shelx_res_file                  
;
TITL JH227 in P2(1)/n at -100C CAP+erm set by Moritz
    fin.res
    created by SHELXL-2019/3 at 19:19:15 on 03-Jul-2024
CELL 0.71073   7.11910  16.09882   9.78473  90.0000  95.6467  90.0000
ZERR    4.00   0.00028   0.00065   0.00034   0.0000   0.0033   0.0000
LATT  1
SYMM 0.5-X, 0.5+Y, 0.5-Z
SFAC C H B SI S CL
UNIT 8 24 4 4 4 20

L.S. 10
PLAN  7
CONF
BOND $H
TEMP -100
SIZE 0.10 0.07 0.05
REM colourless plate
fmap 2
ACTA

WGHT    0.034800    0.724000
FVAR       0.25258
B1    3    0.576455    0.680553    0.216389    11.00000    0.02755    0.03384 =
         0.02339   -0.00217    0.00398    0.00115
CL1   6    0.775900    0.753159    0.209684    11.00000    0.04109    0.04344 =
         0.03674    0.00362    0.00880   -0.01095
CL2   6    0.416855    0.681494    0.058148    11.00000    0.04277    0.07224 =
         0.02628   -0.00337   -0.00397    0.00261
CL3   6    0.798974    0.561768    0.458510    11.00000    0.07393    0.06327 =
         0.05169    0.02247    0.00488    0.02361
CL4   6    0.882176    0.534837    0.137725    11.00000    0.05895    0.06084 =
         0.07700   -0.01359    0.03662    0.01491
CL5   6    0.481132    0.474535    0.239280    11.00000    0.07772    0.04044 =
         0.13345   -0.03010    0.04473   -0.02345
S1    5    0.449259    0.719767    0.372927    11.00000    0.03286    0.03188 =
         0.02786   -0.00396    0.00743    0.00362
SI1   4    0.677671    0.566384    0.260059    11.00000    0.03526    0.02869 =
         0.04485   -0.00296    0.01517    0.00359
C1    1    0.350595    0.817683    0.314675    11.00000    0.08257    0.03709 =
         0.06887    0.00711    0.03012    0.02756
AFIX 137
H1A   2    0.278461    0.810381    0.224899    11.00000   -1.50000
H1B   2    0.452590    0.857723    0.306557    11.00000   -1.50000
H1C   2    0.266885    0.838386    0.380776    11.00000   -1.50000
AFIX   0
C2    1    0.240330    0.657767    0.367701    11.00000    0.03355    0.05417 =
         0.05070   -0.00806    0.01548   -0.00432
AFIX 137
H2A   2    0.179362    0.656000    0.273480    11.00000   -1.50000
H2B   2    0.153362    0.682054    0.428329    11.00000   -1.50000
H2C   2    0.273740    0.601262    0.398429    11.00000   -1.50000

AFIX   0
HKLF 4


REM  JH227 in P2(1)/n at -100C CAP+erm set by Moritz
REM wR2 = 0.0819, GooF = S = 1.048, Restrained GooF = 1.048 for all data
REM R1 = 0.0319 for 2053 Fo > 4sig(Fo) and 0.0383 for all 2361 data
REM 93 parameters refined using 0 restraints

END

WGHT      0.0348      0.7224

REM Highest difference peak  0.549,  deepest hole -0.429,  1-sigma level  0.063
Q1    1   0.6912  0.5457  0.4620  11.00000  0.05    0.55
Q2    1   0.8218  0.5338  0.3948  11.00000  0.05    0.48
Q3    1   0.5093  0.4793  0.3159  11.00000  0.05    0.45
Q4    1   0.7954  0.5217  0.0864  11.00000  0.05    0.43
Q5    1   0.3592  0.6458  0.0784  11.00000  0.05    0.35
Q6    1   0.4136  0.4942  0.2160  11.00000  0.05    0.32
Q7    1   0.8476  0.5575  0.4906  11.00000  0.05    0.31
;
_shelx_res_checksum              76570
_chemical_properties_physical    Air-sensitive,Moisture-sensitive
####################################################################### 
# 
# This file contains crystal structure data downloaded from the 
# Cambridge Structural Database (CSD) hosted by the Cambridge 
# Crystallographic Data Centre (CCDC).
# 
# Full information about CCDC data access policies and citation 
# guidelines are available at http://www.ccdc.cam.ac.uk/access/V1 
# 
# Audit and citation data items may have been added by the CCDC. 
# Please retain this information to preserve the provenance of 
# this file and to allow appropriate attribution of the data. 
# 
#######################################################################

data_3_Py_wa3569_JH228
_database_code_depnum_ccdc_archive 'CCDC 2470877'
loop_
_audit_author_name
_audit_author_address
'Alexander Virovets'
;Goethe University of Frankfurt
Germany
;
_audit_update_record             
;
2025-07-08 deposited with the CCDC.	2025-09-10 downloaded from the CCDC.
;

_audit_creation_method           SHELXL-2019/3
_shelx_SHELXL_version_number     2019/3
_chemical_name_systematic        ?
_chemical_name_common            ?
_chemical_melting_point          ?
_chemical_formula_moiety         'C5 H5 B Cl5 N Si'
_chemical_formula_sum            'C5 H5 B Cl5 N Si'
_chemical_formula_weight         295.25

loop_
_atom_type_symbol
_atom_type_description
_atom_type_scat_dispersion_real
_atom_type_scat_dispersion_imag
_atom_type_scat_source
C C 0.0033 0.0016 'International Tables Vol C Tables 4.2.6.8 and 6.1.1.4'
H H 0.0000 0.0000 'International Tables Vol C Tables 4.2.6.8 and 6.1.1.4'
B B 0.0013 0.0007 'International Tables Vol C Tables 4.2.6.8 and 6.1.1.4'
N N 0.0061 0.0033 'International Tables Vol C Tables 4.2.6.8 and 6.1.1.4'
Si Si 0.0817 0.0704 'International Tables Vol C Tables 4.2.6.8 and 6.1.1.4'
Cl Cl 0.1484 0.1585 'International Tables Vol C Tables 4.2.6.8 and 6.1.1.4'

_space_group_crystal_system      monoclinic
_space_group_IT_number           14
_space_group_name_H-M_alt        'P 21/c'
_space_group_name_Hall           '-P 2ybc'

_shelx_space_group_comment       
;
The symmetry employed for this shelxl refinement is uniquely defined
by the following loop, which should always be used as a source of
symmetry information in preference to the above space-group names.
They are only intended as comments.
;

loop_
_space_group_symop_operation_xyz
'x, y, z'
'-x, y+1/2, -z+1/2'
'-x, -y, -z'
'x, -y-1/2, z-1/2'

_cell_length_a                   8.53823(16)
_cell_length_b                   9.89175(18)
_cell_length_c                   13.7811(3)
_cell_angle_alpha                90
_cell_angle_beta                 97.3526(19)
_cell_angle_gamma                90
_cell_volume                     1154.35(4)
_cell_formula_units_Z            4
_cell_measurement_temperature    173(2)
_cell_measurement_reflns_used    10988
_cell_measurement_theta_min      3.2070
_cell_measurement_theta_max      30.4090

_exptl_crystal_description       plate
_exptl_crystal_colour            colourless
_exptl_crystal_density_meas      ?
_exptl_crystal_density_method    ?
_exptl_crystal_density_diffrn    1.699
_exptl_crystal_F_000             584
_exptl_transmission_factor_min   ?
_exptl_transmission_factor_max   ?
_exptl_crystal_size_max          0.360
_exptl_crystal_size_mid          0.300
_exptl_crystal_size_min          0.060
_exptl_absorpt_coefficient_mu    1.312
_shelx_estimated_absorpt_T_min   0.649
_shelx_estimated_absorpt_T_max   0.925
_exptl_absorpt_correction_T_min  0.59129
_exptl_absorpt_correction_T_max  1.00000
_exptl_absorpt_correction_type   multi-scan
_exptl_absorpt_process_details   
;
CrysAlisPro 1.171.42.43a (Rigaku Oxford Diffraction, 2022)
Empirical absorption correction using spherical harmonics,
implemented in SCALE3 ABSPACK scaling algorithm.
;

_diffrn_ambient_temperature      173(2)
_diffrn_radiation_wavelength     0.71073
_diffrn_radiation_type           MoK\a
_diffrn_measurement_device       '2-circle goniometer'
_diffrn_measurement_device_type  'STOE IPDS II two-circle-diffractometer'
_diffrn_detector                 'image plate'
_diffrn_detector_type            'STOE image plate (34 cm diameter)'
_diffrn_detector_area_resol_mean 6.67
_diffrn_source                   'Genix 3D I\mS microfocus X-ray source'
_diffrn_radiation_monochromator  mirror
_diffrn_measurement_method       \w
_diffrn_reflns_number            18205
_diffrn_reflns_av_unetI/netI     0.0223
_diffrn_reflns_av_R_equivalents  0.0400
_diffrn_reflns_limit_h_min       -12
_diffrn_reflns_limit_h_max       12
_diffrn_reflns_limit_k_min       -13
_diffrn_reflns_limit_k_max       14
_diffrn_reflns_limit_l_min       -19
_diffrn_reflns_limit_l_max       16
_diffrn_reflns_theta_min         2.405
_diffrn_reflns_theta_max         30.567
_diffrn_reflns_theta_full        25.242
_diffrn_measured_fraction_theta_max 0.997
_diffrn_measured_fraction_theta_full 1.000
_diffrn_reflns_Laue_measured_fraction_max 0.997
_diffrn_reflns_Laue_measured_fraction_full 1.000
_diffrn_reflns_point_group_measured_fraction_max 0.997
_diffrn_reflns_point_group_measured_fraction_full 1.000
_reflns_number_total             3532
_reflns_number_gt                3290
_reflns_threshold_expression     'I > 2\s(I)'
_reflns_Friedel_coverage         0.000
_reflns_Friedel_fraction_max     .
_reflns_Friedel_fraction_full    .

_reflns_special_details          
;
 Reflections were merged by SHELXL according to the crystal
 class for the calculation of statistics and refinement.
 
 _reflns_Friedel_fraction is defined as the number of unique
 Friedel pairs measured divided by the number that would be
 possible theoretically, ignoring centric projections and
 systematic absences.
;

_computing_data_collection       'X-Area (Stoe & Cie, 2001)'
_computing_cell_refinement       'CrysAlisPro 1.171.42.43a (Rigaku OD, 2022)'
_computing_data_reduction        'CrysAlisPro 1.171.42.43a (Rigaku OD, 2022)'
_computing_structure_solution    'SHELXT (G. M. Sheldrick, 2015)'
_computing_structure_refinement  'SHELXL-2019/2 (Sheldrick, 2019)'
_computing_molecular_graphics    ?
_computing_publication_material  'IUCr PublCIF online service'

_refine_special_details          ?
_refine_ls_structure_factor_coef Fsqd
_refine_ls_matrix_type           full
_refine_ls_weighting_scheme      calc
_refine_ls_weighting_details     
'w=1/[\s^2^(Fo^2^)+(0.0410P)^2^+0.4249P] where P=(Fo^2^+2Fc^2^)/3'
_atom_sites_solution_primary     dual
_atom_sites_solution_secondary   difmap
_atom_sites_solution_hydrogens   geom
_refine_ls_hydrogen_treatment    constr
_refine_ls_extinction_method     none
_refine_ls_extinction_coef       .
_refine_ls_number_reflns         3532
_refine_ls_number_parameters     118
_refine_ls_number_restraints     0
_refine_ls_R_factor_all          0.0307
_refine_ls_R_factor_gt           0.0285
_refine_ls_wR_factor_ref         0.0772
_refine_ls_wR_factor_gt          0.0752
_refine_ls_goodness_of_fit_ref   1.051
_refine_ls_restrained_S_all      1.051
_refine_ls_shift/su_max          0.001
_refine_ls_shift/su_mean         0.000

loop_
_atom_site_label
_atom_site_type_symbol
_atom_site_fract_x
_atom_site_fract_y
_atom_site_fract_z
_atom_site_U_iso_or_equiv
_atom_site_adp_type
_atom_site_occupancy
_atom_site_site_symmetry_order
_atom_site_calc_flag
_atom_site_refinement_flags_posn
_atom_site_refinement_flags_adp
_atom_site_refinement_flags_occupancy
_atom_site_disorder_assembly
_atom_site_disorder_group
B1 B 0.16942(16) 0.52406(13) 0.30428(10) 0.0213(2) Uani 1 1 d . . . . .
Cl1 Cl -0.02893(4) 0.59071(3) 0.31673(3) 0.03207(9) Uani 1 1 d . . . . .
Cl2 Cl 0.19985(5) 0.51071(4) 0.17396(2) 0.03778(10) Uani 1 1 d . . . . .
Si1 Si 0.32451(4) 0.66187(3) 0.36761(2) 0.01943(8) Uani 1 1 d . . . . .
Cl3 Cl 0.55622(4) 0.60195(4) 0.37936(3) 0.03276(9) Uani 1 1 d . . . . .
Cl4 Cl 0.28226(4) 0.71430(4) 0.50594(2) 0.03185(9) Uani 1 1 d . . . . .
Cl5 Cl 0.30982(5) 0.83681(3) 0.28769(3) 0.03742(10) Uani 1 1 d . . . . .
N1 N 0.19519(12) 0.37921(10) 0.35347(7) 0.01972(18) Uani 1 1 d . . . . .
C1 C 0.31808(15) 0.30277(13) 0.33268(10) 0.0250(2) Uani 1 1 d . . . . .
H1 H 0.383889 0.335730 0.287331 0.030 Uiso 1 1 calc R U . . .
C2 C 0.35008(16) 0.17862(13) 0.37552(10) 0.0273(2) Uani 1 1 d . . . . .
H2 H 0.436901 0.126580 0.359814 0.033 Uiso 1 1 calc R U . . .
C3 C 0.25468(18) 0.13008(14) 0.44175(10) 0.0296(3) Uani 1 1 d . . . . .
H3 H 0.274458 0.044158 0.471618 0.035 Uiso 1 1 calc R U . . .
C4 C 0.13046(18) 0.20867(15) 0.46359(11) 0.0319(3) Uani 1 1 d . . . . .
H4 H 0.064277 0.177766 0.509395 0.038 Uiso 1 1 calc R U . . .
C5 C 0.10293(16) 0.33240(14) 0.41853(10) 0.0262(2) Uani 1 1 d . . . . .
H5 H 0.016930 0.385954 0.433660 0.031 Uiso 1 1 calc R U . . .

loop_
_atom_site_aniso_label
_atom_site_aniso_U_11
_atom_site_aniso_U_22
_atom_site_aniso_U_33
_atom_site_aniso_U_23
_atom_site_aniso_U_13
_atom_site_aniso_U_12
B1 0.0249(6) 0.0198(6) 0.0189(5) -0.0009(4) 0.0017(4) -0.0008(4)
Cl1 0.02127(14) 0.03112(16) 0.04208(19) 0.00058(13) -0.00269(12) 0.00370(11)
Cl2 0.0612(2) 0.03457(18) 0.01778(14) -0.00118(12) 0.00570(14) -0.00058(15)
Si1 0.02030(15) 0.01665(15) 0.02184(16) -0.00121(11) 0.00462(11) -0.00067(10)
Cl3 0.02068(14) 0.03526(17) 0.04298(19) -0.00500(13) 0.00655(12) 0.00266(11)
Cl4 0.02962(16) 0.04181(19) 0.02454(15) -0.01076(12) 0.00510(11) -0.00041(13)
Cl5 0.0483(2) 0.02054(15) 0.0448(2) 0.00887(13) 0.01133(16) 0.00067(13)
N1 0.0208(4) 0.0184(4) 0.0202(4) -0.0027(3) 0.0032(3) -0.0024(3)
C1 0.0253(6) 0.0215(5) 0.0295(6) -0.0026(4) 0.0090(5) -0.0013(4)
C2 0.0283(6) 0.0227(6) 0.0308(6) -0.0035(5) 0.0039(5) 0.0031(4)
C3 0.0382(7) 0.0224(5) 0.0275(6) 0.0023(5) 0.0019(5) 0.0001(5)
C4 0.0367(7) 0.0304(7) 0.0304(6) 0.0065(5) 0.0115(5) -0.0009(5)
C5 0.0258(6) 0.0275(6) 0.0268(6) 0.0013(5) 0.0092(5) 0.0002(4)

_geom_special_details            
;
 All esds (except the esd in the dihedral angle between two l.s. planes)
 are estimated using the full covariance matrix.  The cell esds are taken
 into account individually in the estimation of esds in distances, angles
 and torsion angles; correlations between esds in cell parameters are only
 used when they are defined by crystal symmetry.  An approximate (isotropic)
 treatment of cell esds is used for estimating esds involving l.s. planes.
;

loop_
_geom_bond_atom_site_label_1
_geom_bond_atom_site_label_2
_geom_bond_distance
_geom_bond_site_symmetry_2
_geom_bond_publ_flag
B1 N1 1.5883(17) . ?
B1 Cl1 1.8456(14) . ?
B1 Cl2 1.8519(14) . ?
B1 Si1 2.0193(14) . ?
Si1 Cl5 2.0463(5) . ?
Si1 Cl4 2.0517(4) . ?
Si1 Cl3 2.0517(4) . ?
N1 C5 1.3489(15) . ?
N1 C1 1.3534(16) . ?
C1 C2 1.3747(19) . ?
C1 H1 0.9500 . ?
C2 C3 1.385(2) . ?
C2 H2 0.9500 . ?
C3 C4 1.379(2) . ?
C3 H3 0.9500 . ?
C4 C5 1.3790(19) . ?
C4 H4 0.9500 . ?
C5 H5 0.9500 . ?

loop_
_geom_angle_atom_site_label_1
_geom_angle_atom_site_label_2
_geom_angle_atom_site_label_3
_geom_angle
_geom_angle_site_symmetry_1
_geom_angle_site_symmetry_3
_geom_angle_publ_flag
N1 B1 Cl1 111.17(8) . . ?
N1 B1 Cl2 108.70(8) . . ?
Cl1 B1 Cl2 111.10(7) . . ?
N1 B1 Si1 112.16(8) . . ?
Cl1 B1 Si1 106.11(6) . . ?
Cl2 B1 Si1 107.55(7) . . ?
B1 Si1 Cl5 110.28(4) . . ?
B1 Si1 Cl4 112.87(4) . . ?
Cl5 Si1 Cl4 106.28(2) . . ?
B1 Si1 Cl3 114.30(4) . . ?
Cl5 Si1 Cl3 106.19(2) . . ?
Cl4 Si1 Cl3 106.38(2) . . ?
C5 N1 C1 118.91(11) . . ?
C5 N1 B1 122.18(10) . . ?
C1 N1 B1 118.85(10) . . ?
N1 C1 C2 121.67(12) . . ?
N1 C1 H1 119.2 . . ?
C2 C1 H1 119.2 . . ?
C1 C2 C3 119.44(12) . . ?
C1 C2 H2 120.3 . . ?
C3 C2 H2 120.3 . . ?
C4 C3 C2 118.82(12) . . ?
C4 C3 H3 120.6 . . ?
C2 C3 H3 120.6 . . ?
C3 C4 C5 119.58(13) . . ?
C3 C4 H4 120.2 . . ?
C5 C4 H4 120.2 . . ?
N1 C5 C4 121.58(12) . . ?
N1 C5 H5 119.2 . . ?
C4 C5 H5 119.2 . . ?

loop_
_geom_torsion_atom_site_label_1
_geom_torsion_atom_site_label_2
_geom_torsion_atom_site_label_3
_geom_torsion_atom_site_label_4
_geom_torsion
_geom_torsion_site_symmetry_1
_geom_torsion_site_symmetry_2
_geom_torsion_site_symmetry_3
_geom_torsion_site_symmetry_4
_geom_torsion_publ_flag
Cl1 B1 N1 C5 -17.59(15) . . . . ?
Cl2 B1 N1 C5 -140.17(11) . . . . ?
Si1 B1 N1 C5 101.04(12) . . . . ?
Cl1 B1 N1 C1 165.40(9) . . . . ?
Cl2 B1 N1 C1 42.82(13) . . . . ?
Si1 B1 N1 C1 -75.97(12) . . . . ?
C5 N1 C1 C2 0.55(19) . . . . ?
B1 N1 C1 C2 177.66(12) . . . . ?
N1 C1 C2 C3 -0.1(2) . . . . ?
C1 C2 C3 C4 -0.6(2) . . . . ?
C2 C3 C4 C5 0.7(2) . . . . ?
C1 N1 C5 C4 -0.4(2) . . . . ?
B1 N1 C5 C4 -177.40(13) . . . . ?
C3 C4 C5 N1 -0.2(2) . . . . ?

loop_
_geom_hbond_atom_site_label_D
_geom_hbond_atom_site_label_H
_geom_hbond_atom_site_label_A
_geom_hbond_distance_DH
_geom_hbond_distance_HA
_geom_hbond_distance_DA
_geom_hbond_angle_DHA
_geom_hbond_site_symmetry_A
_geom_hbond_publ_flag
C5 H5 Cl1 0.95 2.59 3.0594(14) 111.1 . yes

_refine_diff_density_max         0.514
_refine_diff_density_min         -0.441
_refine_diff_density_rms         0.081

_shelx_res_file                  
;
TITL wa3569=JH228 in P2(1)/c at -100C CAP+erm
    fin.res
    created by SHELXL-2019/3 at 09:24:00 on 20-Jun-2024
CELL 0.71073   8.53823   9.89175  13.78110  90.0000  97.3526  90.0000
ZERR    4.00   0.00016   0.00018   0.00029   0.0000   0.0019   0.0000
LATT 1
SYMM -X,0.5+Y,0.5-Z
SFAC C H B N Si Cl
UNIT 20 20 4 4 4 20

acta
L.S. 10
fmap 2
PLAN 10
SIZE 0.36 0.3 0.06
TEMP -100
REM colourless plate
CONF
HTAB C5 Cl1
BOND $H
OMIT -3 0 6

WGHT    0.041000    0.424900
FVAR       0.62116
B1    3    0.169416    0.524064    0.304279    11.00000    0.02492    0.01976 =
         0.01894   -0.00088    0.00174   -0.00079
CL1   6   -0.028926    0.590711    0.316731    11.00000    0.02127    0.03112 =
         0.04208    0.00058   -0.00269    0.00370
CL2   6    0.199850    0.510715    0.173962    11.00000    0.06117    0.03457 =
         0.01778   -0.00118    0.00570   -0.00058
SI1   5    0.324511    0.661874    0.367605    11.00000    0.02030    0.01665 =
         0.02184   -0.00121    0.00462   -0.00067
CL3   6    0.556222    0.601949    0.379361    11.00000    0.02068    0.03526 =
         0.04298   -0.00500    0.00655    0.00266
CL4   6    0.282264    0.714297    0.505937    11.00000    0.02962    0.04181 =
         0.02454   -0.01076    0.00510   -0.00041
CL5   6    0.309824    0.836809    0.287692    11.00000    0.04833    0.02054 =
         0.04480    0.00887    0.01133    0.00067
N1    4    0.195186    0.379213    0.353467    11.00000    0.02079    0.01838 =
         0.02017   -0.00269    0.00324   -0.00239
C1    1    0.318076    0.302765    0.332677    11.00000    0.02526    0.02151 =
         0.02954   -0.00255    0.00904   -0.00126
AFIX  43
H1    2    0.383889    0.335730    0.287331    11.00000   -1.20000
AFIX   0
C2    1    0.350076    0.178624    0.375517    11.00000    0.02830    0.02268 =
         0.03083   -0.00349    0.00388    0.00311
AFIX  43
H2    2    0.436901    0.126580    0.359814    11.00000   -1.20000
AFIX   0
C3    1    0.254678    0.130081    0.441753    11.00000    0.03824    0.02237 =
         0.02746    0.00235    0.00187    0.00012
AFIX  43
H3    2    0.274458    0.044158    0.471618    11.00000   -1.20000
AFIX   0
C4    1    0.130464    0.208666    0.463593    11.00000    0.03666    0.03042 =
         0.03041    0.00646    0.01152   -0.00089
AFIX  43
H4    2    0.064277    0.177766    0.509395    11.00000   -1.20000
AFIX   0
C5    1    0.102930    0.332401    0.418525    11.00000    0.02581    0.02748 =
         0.02684    0.00125    0.00923    0.00017
AFIX  43
H5    2    0.016930    0.385954    0.433660    11.00000   -1.20000
AFIX   0
HKLF 4


REM  wa3569=JH228 in P2(1)/c at -100C CAP+erm
REM wR2 = 0.0772, GooF = S = 1.051, Restrained GooF = 1.051 for all data
REM R1 = 0.0285 for 3290 Fo > 4sig(Fo) and 0.0307 for all 3532 data
REM 118 parameters refined using 0 restraints

END

WGHT      0.0410      0.4250

REM Highest difference peak  0.514,  deepest hole -0.441,  1-sigma level  0.081
Q1    1   0.2420  0.8401  0.3055  11.00000  0.05    0.51
Q2    1  -0.0008  0.5619  0.2786  11.00000  0.05    0.47
Q3    1   0.3433  0.8365  0.3360  11.00000  0.05    0.44
Q4    1   0.2621  0.4681  0.1741  11.00000  0.05    0.43
Q5    1   0.2318  0.6284  0.3413  11.00000  0.05    0.41
Q6    1   0.3360  0.2448  0.3630  11.00000  0.05    0.40
Q7    1   0.1824  0.1661  0.4394  11.00000  0.05    0.39
Q8    1   0.2892  0.6453  0.5107  11.00000  0.05    0.38
Q9    1   0.1413  0.4674  0.1799  11.00000  0.05    0.37
Q10   1   0.3054  0.1599  0.4060  11.00000  0.05    0.36
;
_shelx_res_checksum              75486
_chemical_properties_physical    Air-sensitive,Moisture-sensitive
####################################################################### 
# 
# This file contains crystal structure data downloaded from the 
# Cambridge Structural Database (CSD) hosted by the Cambridge 
# Crystallographic Data Centre (CCDC).
# 
# Full information about CCDC data access policies and citation 
# guidelines are available at http://www.ccdc.cam.ac.uk/access/V1 
# 
# Audit and citation data items may have been added by the CCDC. 
# Please retain this information to preserve the provenance of 
# this file and to allow appropriate attribution of the data. 
# 
#######################################################################

data_4_wa3705_JH408
_database_code_depnum_ccdc_archive 'CCDC 2470879'
loop_
_audit_author_name
_audit_author_address
'Alexander Virovets'
;Goethe University of Frankfurt
Germany
;
_audit_update_record             
;
2025-07-08 deposited with the CCDC.	2025-09-10 downloaded from the CCDC.
;

_audit_creation_method           SHELXL-2019/3
_shelx_SHELXL_version_number     2019/3
_chemical_name_systematic        ?
_chemical_name_common            ?
_chemical_melting_point          ?
_chemical_formula_moiety         'B2 I12 Si3'
_chemical_formula_sum            'B2 I12 Si3'
_chemical_formula_weight         1628.69

loop_
_atom_type_symbol
_atom_type_description
_atom_type_scat_dispersion_real
_atom_type_scat_dispersion_imag
_atom_type_scat_source
B B 0.0013 0.0007 'International Tables Vol C Tables 4.2.6.8 and 6.1.1.4'
Si Si 0.0817 0.0704 'International Tables Vol C Tables 4.2.6.8 and 6.1.1.4'
I I -0.4742 1.8119 'International Tables Vol C Tables 4.2.6.8 and 6.1.1.4'

_space_group_crystal_system      monoclinic
_space_group_IT_number           4
_space_group_name_H-M_alt        'P 21'
_space_group_name_Hall           'P 2yb'

_shelx_space_group_comment       
;
The symmetry employed for this shelxl refinement is uniquely defined
by the following loop, which should always be used as a source of
symmetry information in preference to the above space-group names.
They are only intended as comments.
;

loop_
_space_group_symop_operation_xyz
'x, y, z'
'-x, y+1/2, -z'

_cell_length_a                   7.6585(4)
_cell_length_b                   14.3673(6)
_cell_length_c                   12.0598(7)
_cell_angle_alpha                90
_cell_angle_beta                 107.507(6)
_cell_angle_gamma                90
_cell_volume                     1265.50(12)
_cell_formula_units_Z            2
_cell_measurement_temperature    173(2)
_cell_measurement_reflns_used    3811
_cell_measurement_theta_min      2.8230
_cell_measurement_theta_max      27.7660

_exptl_crystal_description       plate
_exptl_crystal_colour            colourless
_exptl_crystal_density_meas      ?
_exptl_crystal_density_method    ?
_exptl_crystal_density_diffrn    4.274
_exptl_crystal_F_000             1376
_exptl_transmission_factor_min   ?
_exptl_transmission_factor_max   ?
_exptl_crystal_size_max          0.075
_exptl_crystal_size_mid          0.075
_exptl_crystal_size_min          0.040
_exptl_absorpt_coefficient_mu    14.809
_shelx_estimated_absorpt_T_min   0.403
_shelx_estimated_absorpt_T_max   0.589
_exptl_absorpt_correction_T_min  0.41628
_exptl_absorpt_correction_T_max  1.00000
_exptl_absorpt_correction_type   multi-scan
_exptl_absorpt_process_details   
;
CrysAlisPro 1.171.42.43a (Rigaku Oxford Diffraction, 2022)
Empirical absorption correction using spherical harmonics,
implemented in SCALE3 ABSPACK scaling algorithm.
;

_diffrn_ambient_temperature      173(2)
_diffrn_radiation_wavelength     0.71073
_diffrn_radiation_type           MoK\a
_diffrn_measurement_device       '2-circle goniometer'
_diffrn_measurement_device_type  'STOE IPDS II two-circle-diffractometer'
_diffrn_detector                 'image plate'
_diffrn_detector_type            'STOE image plate (34 cm diameter)'
_diffrn_detector_area_resol_mean 6.67
_diffrn_source                   'Genix 3D I\mS microfocus X-ray source'
_diffrn_radiation_monochromator  mirror
_diffrn_measurement_method       \w
_diffrn_reflns_number            17036
_diffrn_reflns_av_unetI/netI     0.0528
_diffrn_reflns_av_R_equivalents  0.0499
_diffrn_reflns_limit_h_min       -9
_diffrn_reflns_limit_h_max       9
_diffrn_reflns_limit_k_min       -18
_diffrn_reflns_limit_k_max       18
_diffrn_reflns_limit_l_min       -15
_diffrn_reflns_limit_l_max       15
_diffrn_reflns_theta_min         2.789
_diffrn_reflns_theta_max         27.103
_diffrn_reflns_theta_full        25.242
_diffrn_measured_fraction_theta_max 0.999
_diffrn_measured_fraction_theta_full 0.999
_diffrn_reflns_Laue_measured_fraction_max 0.999
_diffrn_reflns_Laue_measured_fraction_full 0.999
_diffrn_reflns_point_group_measured_fraction_max 0.999
_diffrn_reflns_point_group_measured_fraction_full 0.999
_reflns_number_total             5575
_reflns_number_gt                4768
_reflns_threshold_expression     'I > 2\s(I)'
_reflns_Friedel_coverage         0.922
_reflns_Friedel_fraction_max     0.999
_reflns_Friedel_fraction_full    0.999

_reflns_special_details          
;
 Reflections were merged by SHELXL according to the crystal
 class for the calculation of statistics and refinement.
 
 _reflns_Friedel_fraction is defined as the number of unique
 Friedel pairs measured divided by the number that would be
 possible theoretically, ignoring centric projections and
 systematic absences.
;

_computing_data_collection       'X-Area (Stoe & Cie, 2001)'
_computing_cell_refinement       'CrysAlisPro 1.171.42.43a (Rigaku OD, 2022)'
_computing_data_reduction        'CrysAlisPro 1.171.42.43a (Rigaku OD, 2022)'
_computing_structure_solution    'SHELXT (G. M. Sheldrick, 2015)'
_computing_structure_refinement  'SHELXL-2019/2 (Sheldrick, 2019)'
_computing_molecular_graphics    ?
_computing_publication_material  'IUCr PublCIF online service'

_refine_special_details          ?
_refine_ls_structure_factor_coef Fsqd
_refine_ls_matrix_type           full
_refine_ls_weighting_scheme      calc
_refine_ls_weighting_details     
'w=1/[\s^2^(Fo^2^)+(0.0241P)^2^] where P=(Fo^2^+2Fc^2^)/3'
_atom_sites_solution_primary     dual
_atom_sites_solution_secondary   difmap
_atom_sites_solution_hydrogens   .
_refine_ls_hydrogen_treatment    undef
_refine_ls_extinction_method     none
_refine_ls_extinction_coef       .
_refine_ls_abs_structure_details 
;
 Flack x determined using 1902 quotients [(I+)-(I-)]/[(I+)+(I-)]
 (Parsons, Flack and Wagner, Acta Cryst. B69 (2013) 249-259).
;
_refine_ls_abs_structure_Flack   0.04(5)
_chemical_absolute_configuration ?
_refine_ls_number_reflns         5575
_refine_ls_number_parameters     166
_refine_ls_number_restraints     7
_refine_ls_R_factor_all          0.0501
_refine_ls_R_factor_gt           0.0378
_refine_ls_wR_factor_ref         0.0796
_refine_ls_wR_factor_gt          0.0746
_refine_ls_goodness_of_fit_ref   1.020
_refine_ls_restrained_S_all      1.019
_refine_ls_shift/su_max          0.000
_refine_ls_shift/su_mean         0.000

loop_
_atom_site_label
_atom_site_type_symbol
_atom_site_fract_x
_atom_site_fract_y
_atom_site_fract_z
_atom_site_U_iso_or_equiv
_atom_site_adp_type
_atom_site_occupancy
_atom_site_site_symmetry_order
_atom_site_calc_flag
_atom_site_refinement_flags_posn
_atom_site_refinement_flags_adp
_atom_site_refinement_flags_occupancy
_atom_site_disorder_assembly
_atom_site_disorder_group
Si1 Si 0.5312(6) 0.5831(3) 0.8796(4) 0.0263(9) Uani 1 1 d . . . . .
I1 I 0.36611(16) 0.50513(9) 0.99770(10) 0.0387(3) Uani 1 1 d . . . . .
I2 I 0.84745(14) 0.60533(8) 1.00207(10) 0.0335(3) Uani 1 1 d . . . . .
I3 I 0.39107(18) 0.73559(9) 0.82517(12) 0.0456(4) Uani 1 1 d . . . . .
B1 B 0.525(2) 0.5141(12) 0.7344(15) 0.026(4) Uani 1 1 d . . . . .
I4 I 0.69098(15) 0.59352(7) 0.64338(10) 0.0306(3) Uani 1 1 d . . . . .
Si2 Si 0.5988(5) 0.3813(3) 0.7382(4) 0.0234(9) Uani 1 1 d . . . . .
I5 I 0.43325(16) 0.26635(7) 0.81487(12) 0.0335(3) Uani 1 1 d . . . . .
I6 I 0.92135(14) 0.34935(7) 0.80972(11) 0.0327(3) Uani 1 1 d . . . . .
I7 I 0.50374(14) 0.34615(8) 0.51561(10) 0.0288(2) Uani 1 1 d . . . . .
I8 I 0.21823(14) 0.50733(7) 0.62784(9) 0.0301(3) Uani 1 1 d . . . . .
Si3A Si 0.1036(8) 0.4512(4) 0.3379(5) 0.0238(12) Uani 0.73 1 d . . P A 1
B2A B 0.203(3) 0.3889(14) 0.492(2) 0.018(4) Uani 0.73 1 d . U P A 1
Si3B Si 0.0502(19) 0.3937(9) 0.3673(12) 0.017(3) Uani 0.27 1 d . . P A 2
B2B B 0.271(7) 0.464(4) 0.458(5) 0.018(4) Uani 0.27 1 d . . P A 2
I9 I 0.02295(17) 0.26808(8) 0.50162(13) 0.0373(3) Uani 1 1 d . . . . .
I10 I 0.29105(17) 0.58629(8) 0.32410(12) 0.0430(3) Uani 1 1 d . . . . .
I11 I -0.20913(15) 0.50069(8) 0.32462(10) 0.0330(3) Uani 1 1 d . . . . .
I12 I 0.10057(16) 0.34400(7) 0.18198(11) 0.0362(3) Uani 1 1 d . . . . .

loop_
_atom_site_aniso_label
_atom_site_aniso_U_11
_atom_site_aniso_U_22
_atom_site_aniso_U_33
_atom_site_aniso_U_23
_atom_site_aniso_U_13
_atom_site_aniso_U_12
Si1 0.026(2) 0.027(2) 0.024(2) -0.0047(17) 0.0034(18) 0.0000(17)
I1 0.0388(6) 0.0472(7) 0.0333(6) -0.0079(6) 0.0154(5) -0.0135(6)
I2 0.0267(5) 0.0363(6) 0.0320(6) -0.0014(5) 0.0004(5) -0.0039(5)
I3 0.0559(8) 0.0336(6) 0.0421(8) -0.0032(6) 0.0069(6) 0.0189(6)
B1 0.017(8) 0.027(9) 0.025(9) -0.008(7) -0.009(7) 0.004(7)
I4 0.0408(6) 0.0222(5) 0.0319(6) 0.0042(5) 0.0155(5) 0.0007(5)
Si2 0.023(2) 0.020(2) 0.026(2) -0.0002(17) 0.0043(18) -0.0005(16)
I5 0.0375(6) 0.0244(5) 0.0421(7) 0.0030(5) 0.0172(6) -0.0011(5)
I6 0.0226(5) 0.0327(6) 0.0374(6) 0.0003(5) 0.0009(4) 0.0038(5)
I7 0.0269(5) 0.0318(6) 0.0254(6) -0.0063(5) 0.0045(4) 0.0070(5)
I8 0.0249(5) 0.0348(6) 0.0255(6) -0.0098(5) -0.0001(5) 0.0090(5)
Si3A 0.027(3) 0.019(3) 0.024(3) 0.002(2) 0.004(3) 0.001(2)
B2A 0.014(8) 0.015(8) 0.025(9) -0.005(7) 0.002(7) -0.008(6)
Si3B 0.025(8) 0.012(7) 0.017(7) 0.004(5) 0.012(6) 0.002(6)
B2B 0.014(8) 0.015(8) 0.025(9) -0.005(7) 0.002(7) -0.008(6)
I9 0.0465(7) 0.0228(6) 0.0478(7) 0.0069(6) 0.0220(6) 0.0002(5)
I10 0.0561(8) 0.0273(7) 0.0523(8) -0.0055(6) 0.0265(7) -0.0167(5)
I11 0.0284(5) 0.0338(6) 0.0346(7) 0.0043(5) 0.0064(5) 0.0088(5)
I12 0.0512(7) 0.0284(6) 0.0290(6) -0.0063(5) 0.0119(5) 0.0010(5)

_geom_special_details            
;
 All esds (except the esd in the dihedral angle between two l.s. planes)
 are estimated using the full covariance matrix.  The cell esds are taken
 into account individually in the estimation of esds in distances, angles
 and torsion angles; correlations between esds in cell parameters are only
 used when they are defined by crystal symmetry.  An approximate (isotropic)
 treatment of cell esds is used for estimating esds involving l.s. planes.
;

loop_
_geom_bond_atom_site_label_1
_geom_bond_atom_site_label_2
_geom_bond_distance
_geom_bond_site_symmetry_2
_geom_bond_publ_flag
Si1 B1 2.000(17) . ?
Si1 I3 2.441(4) . ?
Si1 I1 2.442(5) . ?
Si1 I2 2.449(4) . ?
B1 Si2 1.988(17) . ?
B1 I4 2.229(19) . ?
B1 I8 2.313(15) . ?
Si2 I6 2.403(4) . ?
Si2 I5 2.428(4) . ?
Si2 I7 2.611(4) . ?
I7 B2A 2.31(2) . ?
I7 B2B 2.40(6) . ?
I8 B2B 2.30(6) . ?
I8 B2A 2.34(2) . ?
Si3A B2A 1.99(2) . ?
Si3A I12 2.425(6) . ?
Si3A I10 2.450(6) . ?
Si3A I11 2.457(6) . ?
B2A I9 2.24(2) . ?
Si3B B2B 1.99(5) . ?
Si3B I11 2.441(13) . ?
Si3B I9 2.476(14) . ?
Si3B I12 2.484(14) . ?
B2B I10 2.42(6) . ?

loop_
_geom_angle_atom_site_label_1
_geom_angle_atom_site_label_2
_geom_angle_atom_site_label_3
_geom_angle
_geom_angle_site_symmetry_1
_geom_angle_site_symmetry_3
_geom_angle_publ_flag
B1 Si1 I3 108.4(5) . . ?
B1 Si1 I1 113.7(6) . . ?
I3 Si1 I1 107.79(16) . . ?
B1 Si1 I2 110.7(5) . . ?
I3 Si1 I2 108.67(16) . . ?
I1 Si1 I2 107.44(17) . . ?
Si2 B1 Si1 121.6(9) . . ?
Si2 B1 I4 107.5(8) . . ?
Si1 B1 I4 108.0(7) . . ?
Si2 B1 I8 102.0(7) . . ?
Si1 B1 I8 105.2(7) . . ?
I4 B1 I8 112.5(7) . . ?
B1 Si2 I6 116.6(5) . . ?
B1 Si2 I5 118.9(6) . . ?
I6 Si2 I5 109.37(16) . . ?
B1 Si2 I7 99.9(5) . . ?
I6 Si2 I7 105.71(16) . . ?
I5 Si2 I7 104.13(15) . . ?
B2A I7 Si2 92.1(6) . . ?
B2B I7 Si2 96.7(14) . . ?
B2B I8 B1 94.9(15) . . ?
B1 I8 B2A 104.3(6) . . ?
B2A Si3A I12 110.4(6) . . ?
B2A Si3A I10 110.5(6) . . ?
I12 Si3A I10 108.7(2) . . ?
B2A Si3A I11 106.5(6) . . ?
I12 Si3A I11 110.6(2) . . ?
I10 Si3A I11 110.2(2) . . ?
Si3A B2A I9 109.1(9) . . ?
Si3A B2A I7 108.9(10) . . ?
I9 B2A I7 113.2(9) . . ?
Si3A B2A I8 104.5(9) . . ?
I9 B2A I8 115.2(9) . . ?
I7 B2A I8 105.6(8) . . ?
B2B Si3B I11 107.6(17) . . ?
B2B Si3B I9 103.6(18) . . ?
I11 Si3B I9 111.9(5) . . ?
B2B Si3B I12 107.5(18) . . ?
I11 Si3B I12 109.2(5) . . ?
I9 Si3B I12 116.5(5) . . ?
Si3B B2B I8 106(2) . . ?
Si3B B2B I7 104(2) . . ?
I8 B2B I7 104(2) . . ?
Si3B B2B I10 102(3) . . ?
I8 B2B I10 117(2) . . ?
I7 B2B I10 121(2) . . ?


_refine_diff_density_max         1.242
_refine_diff_density_min         -1.550
_refine_diff_density_rms         0.207

_shelx_res_file                  
;
TITL wa3705=JH408 in P2(1) at -100C CAP+erm+abs8,5
    a.res
    created by SHELXL-2019/3 at 11:03:13 on 26-Mar-2025
CELL 0.71073   7.65850  14.36730  12.05983  90.0000 107.5068  90.0000
ZERR    2.00   0.00041   0.00060   0.00070   0.0000   0.0060   0.0000
LATT -1
SYMM -X, 0.5+Y, -Z
SFAC B Si I
UNIT 4 6 24

EADP B2A B2B
ISOR 0.01 0.01 B2A

TEMP -100
SIZE 0.04 0.075 0.075
REM colourless plate

ACTA
L.S. 10
FMAP 2
PLAN  10
CONF
OMIT -8 3 8

SHEL 999 0.78

WGHT    0.024100
FVAR       0.05886
SI1   2    0.531206    0.583090    0.879608    11.00000    0.02568    0.02662 =
         0.02385   -0.00474    0.00338    0.00003
I1    3    0.366110    0.505134    0.997700    11.00000    0.03878    0.04720 =
         0.03328   -0.00786    0.01539   -0.01353
I2    3    0.847453    0.605333    1.002066    11.00000    0.02672    0.03626 =
         0.03199   -0.00137    0.00044   -0.00394
I3    3    0.391069    0.735594    0.825168    11.00000    0.05587    0.03359 =
         0.04211   -0.00323    0.00690    0.01894
B1    1    0.524585    0.514105    0.734356    11.00000    0.01706    0.02654 =
         0.02466   -0.00770   -0.00928    0.00392
I4    3    0.690979    0.593519    0.643381    11.00000    0.04077    0.02219 =
         0.03185    0.00418    0.01550    0.00074
SI2   2    0.598782    0.381281    0.738196    11.00000    0.02250    0.02016 =
         0.02573   -0.00015    0.00431   -0.00049
I5    3    0.433251    0.266353    0.814874    11.00000    0.03745    0.02443 =
         0.04210    0.00296    0.01721   -0.00115
I6    3    0.921350    0.349355    0.809721    11.00000    0.02257    0.03266 =
         0.03737    0.00028    0.00089    0.00379
I7    3    0.503737    0.346146    0.515605    11.00000    0.02690    0.03179 =
         0.02543   -0.00627    0.00454    0.00698
I8    3    0.218231    0.507329    0.627836    11.00000    0.02490    0.03477 =
         0.02548   -0.00984   -0.00014    0.00898
PART   1
SI3A  2    0.103586    0.451179    0.337861    10.73000    0.02681    0.01873 =
         0.02368    0.00247    0.00435    0.00139
B2A   1    0.203462    0.388872    0.491733    10.73000    0.01367    0.01468 =
         0.02450   -0.00535    0.00241   -0.00766
PART   2
SI3B  2    0.050233    0.393695    0.367253    10.27000    0.02521    0.01188 =
         0.01653    0.00360    0.01204    0.00240
B2B   1    0.271424    0.463569    0.457595    10.27000    0.01367    0.01468 =
         0.02450   -0.00535    0.00241   -0.00766
PART   0
I9    3    0.022950    0.268078    0.501619    11.00000    0.04646    0.02279 =
         0.04785    0.00692    0.02195    0.00024
I10   3    0.291052    0.586294    0.324105    11.00000    0.05607    0.02732 =
         0.05229   -0.00554    0.02652   -0.01668
I11   3   -0.209129    0.500692    0.324619    11.00000    0.02843    0.03376 =
         0.03463    0.00428    0.00638    0.00878
I12   3    0.100568    0.343996    0.181979    11.00000    0.05123    0.02845 =
         0.02897   -0.00626    0.01194    0.00098

HKLF 4


REM  wa3705=JH408 in P2(1) at -100C CAP+erm+abs8,5
REM wR2 = 0.0796, GooF = S = 1.020, Restrained GooF = 1.019 for all data
REM R1 = 0.0378 for 4768 Fo > 4sig(Fo) and 0.0501 for all 5575 data
REM 166 parameters refined using 7 restraints

END

WGHT      0.0241      0.0000

REM Highest difference peak  1.242,  deepest hole -1.550,  1-sigma level  0.207
Q1    1   0.3715  0.5772  0.3815  11.00000  0.05    1.24
Q2    1   0.2552  0.5457  0.5949  11.00000  0.05    1.20
Q3    1   0.4224  0.3380  0.4958  11.00000  0.05    1.17
Q4    1  -0.0715  0.2670  0.4665  11.00000  0.05    1.10
Q5    1   0.2306  0.6020  0.3365  11.00000  0.05    1.07
Q6    1   0.7758  0.5975  0.6724  11.00000  0.05    1.03
Q7    1   0.2344  0.5621  0.6169  11.00000  0.05    0.98
Q8    1   0.6048  0.5025  0.9758  11.00000  0.05    0.95
Q9    1   0.2446  0.4831  0.6393  11.00000  0.05    0.91
Q10   1   0.5353  0.3885  0.4910  11.00000  0.05    0.81
;
_shelx_res_checksum              49700
_chemical_properties_physical    Air-sensitive,Moisture-sensitive
####################################################################### 
# 
# This file contains crystal structure data downloaded from the 
# Cambridge Structural Database (CSD) hosted by the Cambridge 
# Crystallographic Data Centre (CCDC).
# 
# Full information about CCDC data access policies and citation 
# guidelines are available at http://www.ccdc.cam.ac.uk/access/V1 
# 
# Audit and citation data items may have been added by the CCDC. 
# Please retain this information to preserve the provenance of 
# this file and to allow appropriate attribution of the data. 
# 
#######################################################################

data_2_SMe2_aplha_wa3501-JH136
_database_code_depnum_ccdc_archive 'CCDC 2470873'
loop_
_audit_author_name
_audit_author_address
'Alexander Virovets'
;Goethe University of Frankfurt
Germany
;
_audit_update_record             
;
2025-07-08 deposited with the CCDC.	2025-09-10 downloaded from the CCDC.
;

_audit_creation_method           SHELXL-2018/3
_shelx_SHELXL_version_number     2018/3
_chemical_name_systematic        ?
_chemical_name_common            ?
_chemical_melting_point          ?
_chemical_formula_moiety         ?
_chemical_formula_sum            'C2 H6 B I5 S Si'
_chemical_formula_weight         735.53

loop_
_atom_type_symbol
_atom_type_description
_atom_type_scat_dispersion_real
_atom_type_scat_dispersion_imag
_atom_type_scat_source
C C 0.0033 0.0016 'International Tables Vol C Tables 4.2.6.8 and 6.1.1.4'
H H 0.0000 0.0000 'International Tables Vol C Tables 4.2.6.8 and 6.1.1.4'
B B 0.0013 0.0007 'International Tables Vol C Tables 4.2.6.8 and 6.1.1.4'
Si Si 0.0817 0.0704 'International Tables Vol C Tables 4.2.6.8 and 6.1.1.4'
S S 0.1246 0.1234 'International Tables Vol C Tables 4.2.6.8 and 6.1.1.4'
I I -0.4742 1.8119 'International Tables Vol C Tables 4.2.6.8 and 6.1.1.4'

_space_group_crystal_system      monoclinic
_space_group_IT_number           14
_space_group_name_H-M_alt        'P 21/n'
_space_group_name_Hall           '-P 2yn'

_shelx_space_group_comment       
;
The symmetry employed for this shelxl refinement is uniquely defined
by the following loop, which should always be used as a source of
symmetry information in preference to the above space-group names.
They are only intended as comments.
;

loop_
_space_group_symop_operation_xyz
'x, y, z'
'-x+1/2, y+1/2, -z+1/2'
'-x, -y, -z'
'x-1/2, -y-1/2, z-1/2'

_cell_length_a                   8.43800(17)
_cell_length_b                   26.5897(5)
_cell_length_c                   12.7476(3)
_cell_angle_alpha                90
_cell_angle_beta                 96.835(2)
_cell_angle_gamma                90
_cell_volume                     2839.77(10)
_cell_formula_units_Z            8
_cell_measurement_temperature    173(2)
_cell_measurement_reflns_used    12978
_cell_measurement_theta_min      2.6020
_cell_measurement_theta_max      27.7950

_exptl_crystal_description       plate
_exptl_crystal_colour            colourless
_exptl_crystal_density_meas      ?
_exptl_crystal_density_method    ?
_exptl_crystal_density_diffrn    3.441
_exptl_crystal_F_000             2544
_exptl_transmission_factor_min   ?
_exptl_transmission_factor_max   ?
_exptl_crystal_size_max          0.190
_exptl_crystal_size_mid          0.060
_exptl_crystal_size_min          0.030
_exptl_absorpt_coefficient_mu    11.135
_shelx_estimated_absorpt_T_min   0.226
_shelx_estimated_absorpt_T_max   0.731
_exptl_absorpt_correction_T_min  0.12209
_exptl_absorpt_correction_T_max  1.00000
_exptl_absorpt_correction_type   multi-scan
_exptl_absorpt_process_details   
;
CrysAlisPro 1.171.42.43a (Rigaku Oxford Diffraction, 2022)
Empirical absorption correction using spherical harmonics,
implemented in SCALE3 ABSPACK scaling algorithm.
;

_diffrn_ambient_temperature      173(2)
_diffrn_radiation_wavelength     0.71073
_diffrn_radiation_type           MoK\a
_diffrn_measurement_device       '2-circle goniometer'
_diffrn_measurement_device_type  'STOE IPDS II two-circle-diffractometer'
_diffrn_detector                 'image plate'
_diffrn_detector_type            'STOE image plate (34 cm diameter)'
_diffrn_detector_area_resol_mean 6.67
_diffrn_source                   'Genix 3D I\mS microfocus X-ray source'
_diffrn_radiation_monochromator  mirror
_diffrn_measurement_method       \w
_diffrn_reflns_number            37793
_diffrn_reflns_av_unetI/netI     0.0383
_diffrn_reflns_av_R_equivalents  0.0706
_diffrn_reflns_limit_h_min       -11
_diffrn_reflns_limit_h_max       10
_diffrn_reflns_limit_k_min       -35
_diffrn_reflns_limit_k_max       35
_diffrn_reflns_limit_l_min       -16
_diffrn_reflns_limit_l_max       16
_diffrn_reflns_theta_min         2.549
_diffrn_reflns_theta_max         27.906
_diffrn_reflns_theta_full        25.242
_diffrn_measured_fraction_theta_max 0.998
_diffrn_measured_fraction_theta_full 0.998
_diffrn_reflns_Laue_measured_fraction_max 0.998
_diffrn_reflns_Laue_measured_fraction_full 0.998
_diffrn_reflns_point_group_measured_fraction_max 0.998
_diffrn_reflns_point_group_measured_fraction_full 0.998
_reflns_number_total             6774
_reflns_number_gt                5943
_reflns_threshold_expression     'I > 2\s(I)'
_reflns_Friedel_coverage         0.000
_reflns_Friedel_fraction_max     .
_reflns_Friedel_fraction_full    .

_reflns_special_details          
;
 Reflections were merged by SHELXL according to the crystal
 class for the calculation of statistics and refinement.
 
 _reflns_Friedel_fraction is defined as the number of unique
 Friedel pairs measured divided by the number that would be
 possible theoretically, ignoring centric projections and
 systematic absences.
;

_computing_data_collection       'X-Area (Stoe & Cie, 2001)'
_computing_cell_refinement       'CrysAlisPro 1.171.42.43a (Rigaku OD, 2022)'
_computing_data_reduction        'CrysAlisPro 1.171.42.43a (Rigaku OD, 2022)'
_computing_structure_solution    'SHELXT (G. M. Sheldrick, 2015)'
_computing_structure_refinement  'SHELXL-2018/3 (Sheldrick, 2018)'
_computing_molecular_graphics    ?
_computing_publication_material  'IUCr PublCIF online service'

_refine_special_details          ?
_refine_ls_structure_factor_coef Fsqd
_refine_ls_matrix_type           full
_refine_ls_weighting_scheme      calc
_refine_ls_weighting_details     
'w=1/[\s^2^(Fo^2^)+(0.0451P)^2^+7.8497P] where P=(Fo^2^+2Fc^2^)/3'
_atom_sites_solution_primary     ?
_atom_sites_solution_secondary   ?
_atom_sites_solution_hydrogens   geom
_refine_ls_hydrogen_treatment    constr
_refine_ls_extinction_method     none
_refine_ls_extinction_coef       .
_refine_ls_number_reflns         6774
_refine_ls_number_parameters     185
_refine_ls_number_restraints     0
_refine_ls_R_factor_all          0.0388
_refine_ls_R_factor_gt           0.0336
_refine_ls_wR_factor_ref         0.0944
_refine_ls_wR_factor_gt          0.0901
_refine_ls_goodness_of_fit_ref   1.050
_refine_ls_restrained_S_all      1.050
_refine_ls_shift/su_max          0.002
_refine_ls_shift/su_mean         0.000

loop_
_atom_site_label
_atom_site_type_symbol
_atom_site_fract_x
_atom_site_fract_y
_atom_site_fract_z
_atom_site_U_iso_or_equiv
_atom_site_adp_type
_atom_site_occupancy
_atom_site_site_symmetry_order
_atom_site_calc_flag
_atom_site_refinement_flags_posn
_atom_site_refinement_flags_adp
_atom_site_refinement_flags_occupancy
_atom_site_disorder_assembly
_atom_site_disorder_group
B1 B 0.1758(7) 0.5262(2) 0.7304(5) 0.0194(11) Uani 1 1 d . . . . .
I1 I 0.08734(5) 0.51929(2) 0.88401(3) 0.03537(11) Uani 1 1 d . . . . .
I2 I 0.28743(5) 0.45553(2) 0.67755(4) 0.03082(10) Uani 1 1 d . . . . .
I3 I 0.57695(5) 0.55153(2) 0.86786(3) 0.03024(10) Uani 1 1 d . . . . .
I4 I 0.43611(5) 0.59834(2) 0.57209(3) 0.03320(11) Uani 1 1 d . . . . .
I5 I 0.26048(5) 0.65961(2) 0.81550(4) 0.03205(11) Uani 1 1 d . . . . .
Si1 Si 0.34812(17) 0.57977(5) 0.74507(12) 0.0187(3) Uani 1 1 d . . . . .
S1 S 0.01143(16) 0.53955(5) 0.61566(11) 0.0207(3) Uani 1 1 d . . . . .
C1 C -0.0831(8) 0.5976(2) 0.6468(6) 0.0377(16) Uani 1 1 d . . . . .
H1A H -0.100950 0.597395 0.721392 0.057 Uiso 1 1 calc R U . . .
H1B H -0.185642 0.600876 0.602428 0.057 Uiso 1 1 calc R U . . .
H1C H -0.014054 0.625931 0.633603 0.057 Uiso 1 1 calc R U . . .
C2 C -0.1441(7) 0.4955(2) 0.6340(5) 0.0290(13) Uani 1 1 d . . . . .
H2A H -0.104569 0.461149 0.626645 0.044 Uiso 1 1 calc R U . . .
H2B H -0.235741 0.501411 0.580598 0.044 Uiso 1 1 calc R U . . .
H2C H -0.176865 0.499807 0.704618 0.044 Uiso 1 1 calc R U . . .
B2 B 0.1815(7) 0.6696(2) 0.2065(5) 0.0186(11) Uani 1 1 d . . . . .
I6 I 0.07261(5) 0.65986(2) 0.35480(3) 0.03113(10) Uani 1 1 d . . . . .
I7 I 0.30589(5) 0.60199(2) 0.15740(4) 0.03242(11) Uani 1 1 d . . . . .
I8 I 0.57842(4) 0.69790(2) 0.35245(3) 0.02765(10) Uani 1 1 d . . . . .
I9 I 0.44160(5) 0.75148(2) 0.06601(3) 0.02788(10) Uani 1 1 d . . . . .
I10 I 0.24446(5) 0.80143(2) 0.31045(3) 0.02819(10) Uani 1 1 d . . . . .
Si2 Si 0.34622(16) 0.72502(5) 0.23190(12) 0.0173(3) Uani 1 1 d . . . . .
S2 S 0.02756(16) 0.68438(5) 0.08632(11) 0.0212(3) Uani 1 1 d . . . . .
C3 C -0.0838(7) 0.7383(2) 0.1210(6) 0.0323(13) Uani 1 1 d . . . . .
H3A H -0.117323 0.733332 0.191246 0.048 Uiso 1 1 calc R U . . .
H3B H -0.178155 0.742598 0.069030 0.048 Uiso 1 1 calc R U . . .
H3C H -0.016493 0.768367 0.121547 0.048 Uiso 1 1 calc R U . . .
C4 C -0.1203(8) 0.6355(2) 0.0894(6) 0.0416(17) Uani 1 1 d . . . . .
H4A H -0.074152 0.603147 0.072157 0.062 Uiso 1 1 calc R U . . .
H4B H -0.212530 0.643057 0.037611 0.062 Uiso 1 1 calc R U . . .
H4C H -0.154346 0.633771 0.160190 0.062 Uiso 1 1 calc R U . . .

loop_
_atom_site_aniso_label
_atom_site_aniso_U_11
_atom_site_aniso_U_22
_atom_site_aniso_U_33
_atom_site_aniso_U_23
_atom_site_aniso_U_13
_atom_site_aniso_U_12
B1 0.020(3) 0.016(2) 0.022(3) -0.002(2) 0.000(2) 0.001(2)
I1 0.0393(2) 0.0400(2) 0.0280(2) 0.00116(17) 0.00892(18) -0.00795(18)
I2 0.0298(2) 0.02043(17) 0.0413(2) -0.00367(15) 0.00044(17) 0.00554(14)
I3 0.02391(19) 0.0321(2) 0.0319(2) 0.00135(15) -0.00800(16) 0.00235(15)
I4 0.0291(2) 0.0458(2) 0.0248(2) 0.00602(16) 0.00368(16) -0.00766(17)
I5 0.0298(2) 0.02168(18) 0.0443(3) -0.00843(15) 0.00293(18) -0.00059(14)
Si1 0.0164(6) 0.0172(6) 0.0221(7) -0.0001(5) 0.0004(6) -0.0013(5)
S1 0.0186(6) 0.0194(6) 0.0234(7) -0.0014(5) -0.0003(5) 0.0004(5)
C1 0.023(3) 0.031(3) 0.056(5) -0.007(3) -0.008(3) 0.008(2)
C2 0.021(3) 0.025(3) 0.041(4) -0.006(2) 0.003(3) -0.009(2)
B2 0.017(3) 0.017(2) 0.019(3) 0.000(2) -0.006(2) -0.002(2)
I6 0.0320(2) 0.0326(2) 0.0291(2) 0.00298(15) 0.00476(17) -0.00266(16)
I7 0.0334(2) 0.02169(18) 0.0414(2) -0.00553(15) 0.00140(18) 0.00557(15)
I8 0.02034(18) 0.0310(2) 0.0292(2) 0.00626(15) -0.00706(15) 0.00042(14)
I9 0.02573(19) 0.0359(2) 0.02162(19) 0.00442(14) 0.00119(15) -0.00414(15)
I10 0.0298(2) 0.02081(17) 0.0332(2) -0.00503(14) 0.00064(16) 0.00099(14)
Si2 0.0150(6) 0.0166(6) 0.0194(7) 0.0004(5) -0.0010(5) -0.0006(5)
S2 0.0203(6) 0.0212(6) 0.0208(6) -0.0003(5) -0.0030(5) -0.0013(5)
C3 0.024(3) 0.032(3) 0.039(4) -0.003(3) -0.004(3) 0.010(2)
C4 0.033(3) 0.031(3) 0.056(5) 0.004(3) -0.016(3) -0.018(3)

_geom_special_details            
;
 All esds (except the esd in the dihedral angle between two l.s. planes)
 are estimated using the full covariance matrix.  The cell esds are taken
 into account individually in the estimation of esds in distances, angles
 and torsion angles; correlations between esds in cell parameters are only
 used when they are defined by crystal symmetry.  An approximate (isotropic)
 treatment of cell esds is used for estimating esds involving l.s. planes.
;

loop_
_geom_bond_atom_site_label_1
_geom_bond_atom_site_label_2
_geom_bond_distance
_geom_bond_site_symmetry_2
_geom_bond_publ_flag
B1 S1 1.925(6) . ?
B1 Si1 2.028(6) . ?
B1 I1 2.185(6) . ?
B1 I2 2.241(6) . ?
I3 Si1 2.4542(16) . ?
I4 Si1 2.4591(15) . ?
I5 Si1 2.4530(14) . ?
S1 C2 1.795(5) . ?
S1 C1 1.802(6) . ?
C1 H1A 0.9800 . ?
C1 H1B 0.9800 . ?
C1 H1C 0.9800 . ?
C2 H2A 0.9800 . ?
C2 H2B 0.9800 . ?
C2 H2C 0.9800 . ?
B2 S2 1.927(6) . ?
B2 Si2 2.026(6) . ?
B2 I7 2.209(6) . ?
B2 I6 2.214(6) . ?
I8 Si2 2.4503(15) . ?
I9 Si2 2.4535(15) . ?
I10 Si2 2.4642(14) . ?
S2 C3 1.798(6) . ?
S2 C4 1.805(6) . ?
C3 H3A 0.9800 . ?
C3 H3B 0.9800 . ?
C3 H3C 0.9800 . ?
C4 H4A 0.9800 . ?
C4 H4B 0.9800 . ?
C4 H4C 0.9800 . ?

loop_
_geom_angle_atom_site_label_1
_geom_angle_atom_site_label_2
_geom_angle_atom_site_label_3
_geom_angle
_geom_angle_site_symmetry_1
_geom_angle_site_symmetry_3
_geom_angle_publ_flag
S1 B1 Si1 112.6(3) . . ?
S1 B1 I1 113.9(3) . . ?
Si1 B1 I1 107.1(3) . . ?
S1 B1 I2 102.5(3) . . ?
Si1 B1 I2 107.1(3) . . ?
I1 B1 I2 113.5(3) . . ?
B1 Si1 I5 113.43(17) . . ?
B1 Si1 I3 110.18(19) . . ?
I5 Si1 I3 106.26(6) . . ?
B1 Si1 I4 110.35(19) . . ?
I5 Si1 I4 106.91(5) . . ?
I3 Si1 I4 109.56(5) . . ?
C2 S1 C1 100.4(3) . . ?
C2 S1 B1 104.6(3) . . ?
C1 S1 B1 106.7(3) . . ?
S1 C1 H1A 109.5 . . ?
S1 C1 H1B 109.5 . . ?
H1A C1 H1B 109.5 . . ?
S1 C1 H1C 109.5 . . ?
H1A C1 H1C 109.5 . . ?
H1B C1 H1C 109.5 . . ?
S1 C2 H2A 109.5 . . ?
S1 C2 H2B 109.5 . . ?
H2A C2 H2B 109.5 . . ?
S1 C2 H2C 109.5 . . ?
H2A C2 H2C 109.5 . . ?
H2B C2 H2C 109.5 . . ?
S2 B2 Si2 111.3(3) . . ?
S2 B2 I7 103.8(3) . . ?
Si2 B2 I7 107.3(3) . . ?
S2 B2 I6 113.2(3) . . ?
Si2 B2 I6 107.1(3) . . ?
I7 B2 I6 114.0(3) . . ?
B2 Si2 I8 111.61(18) . . ?
B2 Si2 I9 111.09(19) . . ?
I8 Si2 I9 107.76(5) . . ?
B2 Si2 I10 113.55(18) . . ?
I8 Si2 I10 106.21(6) . . ?
I9 Si2 I10 106.25(5) . . ?
C3 S2 C4 100.7(3) . . ?
C3 S2 B2 106.9(3) . . ?
C4 S2 B2 103.7(3) . . ?
S2 C3 H3A 109.5 . . ?
S2 C3 H3B 109.5 . . ?
H3A C3 H3B 109.5 . . ?
S2 C3 H3C 109.5 . . ?
H3A C3 H3C 109.5 . . ?
H3B C3 H3C 109.5 . . ?
S2 C4 H4A 109.5 . . ?
S2 C4 H4B 109.5 . . ?
H4A C4 H4B 109.5 . . ?
S2 C4 H4C 109.5 . . ?
H4A C4 H4C 109.5 . . ?
H4B C4 H4C 109.5 . . ?


loop_
_geom_hbond_atom_site_label_D
_geom_hbond_atom_site_label_H
_geom_hbond_atom_site_label_A
_geom_hbond_distance_DH
_geom_hbond_distance_HA
_geom_hbond_distance_DA
_geom_hbond_angle_DHA
_geom_hbond_site_symmetry_A
_geom_hbond_publ_flag
C1 H1A I1 0.98 3.22 3.809(8) 120.4 . yes
C1 H1A I10 0.98 3.25 3.795(7) 116.7 4_576 yes
C1 H1B I4 0.98 3.17 4.056(6) 151.1 1_455 yes
C1 H1C I5 0.98 3.20 3.777(7) 118.9 . yes
C2 H2A I2 0.98 3.30 3.770(6) 111.6 . yes
C2 H2C I1 0.98 3.04 3.591(7) 116.7 . yes
C3 H3A I6 0.98 3.15 3.747(7) 120.6 . yes
C3 H3B I9 0.98 3.21 3.998(6) 138.3 1_455 yes
C3 H3C I10 0.98 3.19 3.838(7) 125.3 . yes
C4 H4B I10 0.98 3.23 3.974(8) 133.9 4_575 yes
C4 H4C I6 0.98 3.03 3.633(8) 121.1 . yes

_refine_diff_density_max         1.574
_refine_diff_density_min         -2.199
_refine_diff_density_rms         0.234

_shelx_res_file                  
;
TITL wa3501=JH136 in P2(1)/n at -100C CAP+erm+harm8,5
    fin.res
    created by SHELXL-2018/3 at 09:30:20 on 30-Jan-2024
CELL 0.71073   8.43800  26.58971  12.74759  90.0000  96.8354  90.0000
ZERR    8.00   0.00017   0.00046   0.00029   0.0000   0.0020   0.0000
LATT  1
SYMM 0.5-X, 0.5+Y, 0.5-Z
SFAC C H B SI S I
UNIT 16 48 8 8 8 40

TEMP -100
SIZE 0.03 0.06 0.19
REM colourless plate

ACTA
L.S. 20
FMAP 2
PLAN 10
CONF
REM Instructions for potential hydrogen bonds
HTAB C1 I1
EQIV $1 x-1/2, -y+3/2, z+1/2
HTAB C1 I10_$1
EQIV $2 x-1, y, z
HTAB C1 I4_$2
HTAB C1 I5
HTAB C2 I2
HTAB C2 I1
HTAB C3 I6
HTAB C3 I9_$2
HTAB C3 I10
EQIV $3 x-1/2, -y+3/2, z-1/2
HTAB C4 I10_$3
HTAB C4 I6
BOND $H

OMIT 1 4 1
OMIT 1 2 5

WGHT    0.045100    7.849700
FVAR       0.05644
B1    3    0.175773    0.526200    0.730355    11.00000    0.02005    0.01572 =
         0.02201   -0.00206    0.00031    0.00067
I1    6    0.087340    0.519292    0.884006    11.00000    0.03930    0.04004 =
         0.02796    0.00116    0.00892   -0.00795
I2    6    0.287428    0.455526    0.677553    11.00000    0.02978    0.02043 =
         0.04134   -0.00367    0.00044    0.00554
I3    6    0.576949    0.551527    0.867860    11.00000    0.02391    0.03215 =
         0.03192    0.00135   -0.00800    0.00235
I4    6    0.436112    0.598344    0.572088    11.00000    0.02910    0.04578 =
         0.02483    0.00602    0.00368   -0.00766
I5    6    0.260482    0.659607    0.815503    11.00000    0.02983    0.02168 =
         0.04427   -0.00843    0.00293   -0.00059
SI1   4    0.348117    0.579775    0.745068    11.00000    0.01639    0.01723 =
         0.02206   -0.00008    0.00044   -0.00131
S1    5    0.011428    0.539548    0.615655    11.00000    0.01857    0.01940 =
         0.02339   -0.00144   -0.00030    0.00037
C1    1   -0.083085    0.597554    0.646825    11.00000    0.02331    0.03054 =
         0.05630   -0.00739   -0.00780    0.00815
AFIX 137
H1A   2   -0.100950    0.597395    0.721392    11.00000   -1.50000
H1B   2   -0.185642    0.600876    0.602428    11.00000   -1.50000
H1C   2   -0.014054    0.625931    0.633603    11.00000   -1.50000
AFIX   0
C2    1   -0.144092    0.495476    0.633957    11.00000    0.02136    0.02473 =
         0.04087   -0.00612    0.00336   -0.00880
AFIX 137
H2A   2   -0.104569    0.461149    0.626645    11.00000   -1.50000
H2B   2   -0.235741    0.501411    0.580598    11.00000   -1.50000
H2C   2   -0.176865    0.499807    0.704618    11.00000   -1.50000
AFIX   0
B2    3    0.181480    0.669568    0.206452    11.00000    0.01748    0.01675 =
         0.01949   -0.00030   -0.00614   -0.00174
I6    6    0.072611    0.659858    0.354797    11.00000    0.03195    0.03258 =
         0.02914    0.00298    0.00476   -0.00266
I7    6    0.305887    0.601994    0.157401    11.00000    0.03338    0.02169 =
         0.04145   -0.00553    0.00140    0.00557
I8    6    0.578416    0.697898    0.352452    11.00000    0.02034    0.03095 =
         0.02924    0.00626   -0.00706    0.00042
I9    6    0.441600    0.751476    0.066009    11.00000    0.02573    0.03590 =
         0.02162    0.00442    0.00119   -0.00414
I10   6    0.244459    0.801431    0.310450    11.00000    0.02977    0.02081 =
         0.03325   -0.00503    0.00064    0.00099
SI2   4    0.346217    0.725024    0.231897    11.00000    0.01505    0.01660 =
         0.01940    0.00044   -0.00101   -0.00057
S2    5    0.027556    0.684375    0.086322    11.00000    0.02025    0.02120 =
         0.02078   -0.00031   -0.00301   -0.00131
C3    1   -0.083764    0.738301    0.120978    11.00000    0.02373    0.03192 =
         0.03927   -0.00312   -0.00440    0.00976
AFIX 137
H3A   2   -0.117323    0.733332    0.191246    11.00000   -1.50000
H3B   2   -0.178155    0.742598    0.069030    11.00000   -1.50000
H3C   2   -0.016493    0.768367    0.121547    11.00000   -1.50000
AFIX   0
C4    1   -0.120257    0.635504    0.089424    11.00000    0.03257    0.03084 =
         0.05614    0.00357   -0.01624   -0.01756
AFIX 137
H4A   2   -0.074152    0.603147    0.072157    11.00000   -1.50000
H4B   2   -0.212530    0.643057    0.037611    11.00000   -1.50000
H4C   2   -0.154346    0.633771    0.160190    11.00000   -1.50000

AFIX   0
HKLF 4


REM  wa3501=JH136 in P2(1)/n at -100C CAP+erm+harm8,5
REM wR2 = 0.0944, GooF = S = 1.050, Restrained GooF = 1.050 for all data
REM R1 = 0.0336 for 5943 Fo > 4sig(Fo) and 0.0388 for all 6774 data
REM 185 parameters refined using 0 restraints

END

WGHT      0.0451      7.8497

REM Highest difference peak  1.574,  deepest hole -2.199,  1-sigma level  0.234
Q1    1   0.4536  0.5744  0.5660  11.00000  0.05    1.57
Q2    1   0.4527  0.7239  0.0617  11.00000  0.05    1.57
Q3    1   0.3796  0.7551  0.0835  11.00000  0.05    1.44
Q4    1   0.6185  0.6983  0.3167  11.00000  0.05    1.27
Q5    1   0.3750  0.6023  0.5826  11.00000  0.05    1.25
Q6    1   0.5659  0.7203  0.3563  11.00000  0.05    1.13
Q7    1   0.2366  0.4627  0.7234  11.00000  0.05    1.10
Q8    1   0.5675  0.5759  0.8754  11.00000  0.05    1.07
Q9    1   0.2777  0.4901  0.6797  11.00000  0.05    1.05
Q10   1   0.2676  0.6539  0.7597  11.00000  0.05    1.03
;
_shelx_res_checksum              31089
_chemical_properties_physical    Air-sensitive,Moisture-sensitive
####################################################################### 
# 
# This file contains crystal structure data downloaded from the 
# Cambridge Structural Database (CSD) hosted by the Cambridge 
# Crystallographic Data Centre (CCDC).
# 
# Full information about CCDC data access policies and citation 
# guidelines are available at http://www.ccdc.cam.ac.uk/access/V1 
# 
# Audit and citation data items may have been added by the CCDC. 
# Please retain this information to preserve the provenance of 
# this file and to allow appropriate attribution of the data. 
# 
#######################################################################

data_BI3_PPh3_wa3628_jh299
_database_code_depnum_ccdc_archive 'CCDC 2470888'
loop_
_audit_author_name
_audit_author_address
'Alexander Virovets'
;Goethe University of Frankfurt
Germany
;
_audit_update_record             
;
2025-07-08 deposited with the CCDC.	2025-09-10 downloaded from the CCDC.
;

_audit_creation_method           SHELXL-2019/3
_shelx_SHELXL_version_number     2019/3
_chemical_name_systematic        ?
_chemical_name_common            ?
_chemical_melting_point          ?
_chemical_formula_moiety         'C18 H15 B I3 P'
_chemical_formula_sum            'C18 H15 B I3 P'
_chemical_formula_weight         653.78

loop_
_atom_type_symbol
_atom_type_description
_atom_type_scat_dispersion_real
_atom_type_scat_dispersion_imag
_atom_type_scat_source
C C 0.0033 0.0016 'International Tables Vol C Tables 4.2.6.8 and 6.1.1.4'
H H 0.0000 0.0000 'International Tables Vol C Tables 4.2.6.8 and 6.1.1.4'
B B 0.0013 0.0007 'International Tables Vol C Tables 4.2.6.8 and 6.1.1.4'
P P 0.1023 0.0942 'International Tables Vol C Tables 4.2.6.8 and 6.1.1.4'
I I -0.4742 1.8119 'International Tables Vol C Tables 4.2.6.8 and 6.1.1.4'

_space_group_crystal_system      trigonal
_space_group_IT_number           148
_space_group_name_H-M_alt        'R -3 :H'
_space_group_name_Hall           '-R 3'

_shelx_space_group_comment       
;
The symmetry employed for this shelxl refinement is uniquely defined
by the following loop, which should always be used as a source of
symmetry information in preference to the above space-group names.
They are only intended as comments.
;

loop_
_space_group_symop_operation_xyz
'x, y, z'
'-y, x-y, z'
'-x+y, -x, z'
'x+2/3, y+1/3, z+1/3'
'-y+2/3, x-y+1/3, z+1/3'
'-x+y+2/3, -x+1/3, z+1/3'
'x+1/3, y+2/3, z+2/3'
'-y+1/3, x-y+2/3, z+2/3'
'-x+y+1/3, -x+2/3, z+2/3'
'-x, -y, -z'
'y, -x+y, -z'
'x-y, x, -z'
'-x+2/3, -y+1/3, -z+1/3'
'y+2/3, -x+y+1/3, -z+1/3'
'x-y+2/3, x+1/3, -z+1/3'
'-x+1/3, -y+2/3, -z+2/3'
'y+1/3, -x+y+2/3, -z+2/3'
'x-y+1/3, x+2/3, -z+2/3'

_cell_length_a                   14.68163(19)
_cell_length_b                   14.68163(19)
_cell_length_c                   15.7976(3)
_cell_angle_alpha                90
_cell_angle_beta                 90
_cell_angle_gamma                120
_cell_volume                     2948.97(10)
_cell_formula_units_Z            6
_cell_measurement_temperature    173(2)
_cell_measurement_reflns_used    9625
_cell_measurement_theta_min      3.0810
_cell_measurement_theta_max      30.4110

_exptl_crystal_description       plate
_exptl_crystal_colour            colourless
_exptl_crystal_density_meas      ?
_exptl_crystal_density_method    ?
_exptl_crystal_density_diffrn    2.209
_exptl_crystal_F_000             1812
_exptl_transmission_factor_min   ?
_exptl_transmission_factor_max   ?
_exptl_crystal_size_max          0.150
_exptl_crystal_size_mid          0.120
_exptl_crystal_size_min          0.050
_exptl_absorpt_coefficient_mu    4.847
_shelx_estimated_absorpt_T_min   0.530
_shelx_estimated_absorpt_T_max   0.794
_exptl_absorpt_correction_T_min  0.39308
_exptl_absorpt_correction_T_max  1.00000
_exptl_absorpt_correction_type   multi-scan
_exptl_absorpt_process_details   
;
CrysAlisPro 1.171.42.43a (Rigaku Oxford Diffraction, 2022)
Empirical absorption correction using spherical harmonics,
implemented in SCALE3 ABSPACK scaling algorithm.
;
_diffrn_ambient_temperature      173(2)
_diffrn_radiation_wavelength     0.71073
_diffrn_radiation_type           MoK\a
_diffrn_measurement_device       '2-circle goniometer'
_diffrn_measurement_device_type  'STOE IPDS II two-circle-diffractometer'
_diffrn_detector                 'image plate'
_diffrn_detector_type            'STOE image plate (34 cm diameter)'
_diffrn_detector_area_resol_mean 6.67
_diffrn_source                   'Genix 3D I\mS microfocus X-ray source'
_diffrn_radiation_monochromator  mirror
_diffrn_measurement_method       \w
_diffrn_reflns_number            17002
_diffrn_reflns_av_unetI/netI     0.0176
_diffrn_reflns_av_R_equivalents  0.0426
_diffrn_reflns_limit_h_min       -20
_diffrn_reflns_limit_h_max       20
_diffrn_reflns_limit_k_min       -20
_diffrn_reflns_limit_k_max       20
_diffrn_reflns_limit_l_min       -22
_diffrn_reflns_limit_l_max       22
_diffrn_reflns_theta_min         2.775
_diffrn_reflns_theta_max         30.527
_diffrn_reflns_theta_full        25.242
_diffrn_measured_fraction_theta_max 0.998
_diffrn_measured_fraction_theta_full 0.998
_diffrn_reflns_Laue_measured_fraction_max 0.998
_diffrn_reflns_Laue_measured_fraction_full 0.998
_diffrn_reflns_point_group_measured_fraction_max 0.998
_diffrn_reflns_point_group_measured_fraction_full 0.998
_reflns_number_total             2003
_reflns_number_gt                1905
_reflns_threshold_expression     'I > 2\s(I)'
_reflns_Friedel_coverage         0.000
_reflns_Friedel_fraction_max     .
_reflns_Friedel_fraction_full    .

_reflns_special_details          
;
 Reflections were merged by SHELXL according to the crystal
 class for the calculation of statistics and refinement.
 
 _reflns_Friedel_fraction is defined as the number of unique
 Friedel pairs measured divided by the number that would be
 possible theoretically, ignoring centric projections and
 systematic absences.
;

_computing_data_collection       'X-Area (Stoe & Cie, 2001)'
_computing_cell_refinement       'CrysAlisPro 1.171.42.43a (Rigaku OD, 2022)'
_computing_data_reduction        'CrysAlisPro 1.171.42.43a (Rigaku OD, 2022)'
_computing_structure_solution    'SHELXT (G. M. Sheldrick, 2015)'
_computing_structure_refinement  'SHELXL-2019/2 (Sheldrick, 2019)'
_computing_molecular_graphics    ?
_computing_publication_material  'IUCr PublCIF online service'

_refine_special_details          ?
_refine_ls_structure_factor_coef Fsqd
_refine_ls_matrix_type           full
_refine_ls_weighting_scheme      calc
_refine_ls_weighting_details     
'w=1/[\s^2^(Fo^2^)+(0.0204P)^2^+3.1595P] where P=(Fo^2^+2Fc^2^)/3'
_atom_sites_solution_primary     dual
_atom_sites_solution_secondary   ?
_atom_sites_solution_hydrogens   geom
_refine_ls_hydrogen_treatment    constr
_refine_ls_extinction_method     none
_refine_ls_extinction_coef       .
_refine_ls_number_reflns         2003
_refine_ls_number_parameters     70
_refine_ls_number_restraints     0
_refine_ls_R_factor_all          0.0184
_refine_ls_R_factor_gt           0.0172
_refine_ls_wR_factor_ref         0.0439
_refine_ls_wR_factor_gt          0.0434
_refine_ls_goodness_of_fit_ref   1.093
_refine_ls_restrained_S_all      1.093
_refine_ls_shift/su_max          0.002
_refine_ls_shift/su_mean         0.000

loop_
_atom_site_label
_atom_site_type_symbol
_atom_site_fract_x
_atom_site_fract_y
_atom_site_fract_z
_atom_site_U_iso_or_equiv
_atom_site_adp_type
_atom_site_occupancy
_atom_site_site_symmetry_order
_atom_site_calc_flag
_atom_site_refinement_flags_posn
_atom_site_refinement_flags_adp
_atom_site_refinement_flags_occupancy
_atom_site_disorder_assembly
_atom_site_disorder_group
B1 B 0.666667 0.333333 0.5021(2) 0.0216(5) Uani 1 3 d S T P . .
I1 I 0.63188(2) 0.45763(2) 0.45820(2) 0.02752(5) Uani 1 1 d . . . . .
P1 P 0.666667 0.333333 0.62727(4) 0.01704(12) Uani 1 3 d S T P . .
C1 C 0.56522(12) 0.35553(12) 0.67078(10) 0.0201(3) Uani 1 1 d . . . . .
C2 C 0.46255(14) 0.30110(15) 0.63887(13) 0.0305(4) Uani 1 1 d . . . . .
H2 H 0.445297 0.251589 0.594379 0.037 Uiso 1 1 calc R U . . .
C3 C 0.38623(15) 0.31975(17) 0.67244(15) 0.0373(4) Uani 1 1 d . . . . .
H3 H 0.316543 0.282621 0.650852 0.045 Uiso 1 1 calc R U . . .
C4 C 0.41046(16) 0.39204(16) 0.73723(15) 0.0365(4) Uani 1 1 d . . . . .
H4 H 0.357753 0.404758 0.759549 0.044 Uiso 1 1 calc R U . . .
C5 C 0.51119(16) 0.44530(16) 0.76909(13) 0.0333(4) Uani 1 1 d . . . . .
H5 H 0.527757 0.494543 0.813691 0.040 Uiso 1 1 calc R U . . .
C6 C 0.58894(14) 0.42744(13) 0.73635(11) 0.0248(3) Uani 1 1 d . . . . .
H6 H 0.658231 0.464327 0.758740 0.030 Uiso 1 1 calc R U . . .

loop_
_atom_site_aniso_label
_atom_site_aniso_U_11
_atom_site_aniso_U_22
_atom_site_aniso_U_33
_atom_site_aniso_U_23
_atom_site_aniso_U_13
_atom_site_aniso_U_12
B1 0.0197(8) 0.0197(8) 0.0253(14) 0.000 0.000 0.0098(4)
I1 0.02811(7) 0.02480(7) 0.03078(7) 0.00525(4) -0.00294(4) 0.01409(5)
P1 0.01537(17) 0.01537(17) 0.0204(3) 0.000 0.000 0.00769(8)
C1 0.0196(7) 0.0197(6) 0.0230(7) 0.0016(5) 0.0028(5) 0.0114(6)
C2 0.0207(7) 0.0323(9) 0.0373(9) -0.0063(7) -0.0026(6) 0.0125(7)
C3 0.0210(8) 0.0421(11) 0.0517(12) 0.0003(9) 0.0014(8) 0.0180(8)
C4 0.0336(9) 0.0388(10) 0.0490(12) 0.0056(8) 0.0115(8) 0.0271(9)
C5 0.0395(10) 0.0312(9) 0.0370(10) -0.0017(7) 0.0073(8) 0.0236(8)
C6 0.0271(8) 0.0227(7) 0.0280(8) -0.0008(6) 0.0013(6) 0.0149(6)

_geom_special_details            
;
 All esds (except the esd in the dihedral angle between two l.s. planes)
 are estimated using the full covariance matrix.  The cell esds are taken
 into account individually in the estimation of esds in distances, angles
 and torsion angles; correlations between esds in cell parameters are only
 used when they are defined by crystal symmetry.  An approximate (isotropic)
 treatment of cell esds is used for estimating esds involving l.s. planes.
;

loop_
_geom_bond_atom_site_label_1
_geom_bond_atom_site_label_2
_geom_bond_distance
_geom_bond_site_symmetry_2
_geom_bond_publ_flag
B1 P1 1.978(3) . ?
B1 I1 2.2367(10) 3_665 ?
B1 I1 2.2367(10) 2_655 ?
B1 I1 2.2367(10) . ?
P1 C1 1.8117(15) 2_655 ?
P1 C1 1.8117(15) 3_665 ?
P1 C1 1.8117(15) . ?
C1 C6 1.393(2) . ?
C1 C2 1.400(2) . ?
C2 C3 1.385(2) . ?
C2 H2 0.9500 . ?
C3 C4 1.387(3) . ?
C3 H3 0.9500 . ?
C4 C5 1.377(3) . ?
C4 H4 0.9500 . ?
C5 C6 1.392(2) . ?
C5 H5 0.9500 . ?
C6 H6 0.9500 . ?

loop_
_geom_angle_atom_site_label_1
_geom_angle_atom_site_label_2
_geom_angle_atom_site_label_3
_geom_angle
_geom_angle_site_symmetry_1
_geom_angle_site_symmetry_3
_geom_angle_publ_flag
P1 B1 I1 108.04(8) . 3_665 ?
P1 B1 I1 108.04(8) . 2_655 ?
I1 B1 I1 110.86(7) 3_665 2_655 ?
P1 B1 I1 108.04(8) . . ?
I1 B1 I1 110.86(7) 3_665 . ?
I1 B1 I1 110.86(7) 2_655 . ?
C1 P1 C1 106.51(6) 2_655 3_665 ?
C1 P1 C1 106.51(6) 2_655 . ?
C1 P1 C1 106.51(6) 3_665 . ?
C1 P1 B1 112.30(5) 2_655 . ?
C1 P1 B1 112.30(5) 3_665 . ?
C1 P1 B1 112.29(5) . . ?
C6 C1 C2 119.33(15) . . ?
C6 C1 P1 120.13(12) . . ?
C2 C1 P1 120.54(13) . . ?
C3 C2 C1 119.73(18) . . ?
C3 C2 H2 120.1 . . ?
C1 C2 H2 120.1 . . ?
C2 C3 C4 120.70(18) . . ?
C2 C3 H3 119.6 . . ?
C4 C3 H3 119.6 . . ?
C5 C4 C3 119.75(17) . . ?
C5 C4 H4 120.1 . . ?
C3 C4 H4 120.1 . . ?
C4 C5 C6 120.41(18) . . ?
C4 C5 H5 119.8 . . ?
C6 C5 H5 119.8 . . ?
C5 C6 C1 120.08(17) . . ?
C5 C6 H6 120.0 . . ?
C1 C6 H6 120.0 . . ?

loop_
_geom_torsion_atom_site_label_1
_geom_torsion_atom_site_label_2
_geom_torsion_atom_site_label_3
_geom_torsion_atom_site_label_4
_geom_torsion
_geom_torsion_site_symmetry_1
_geom_torsion_site_symmetry_2
_geom_torsion_site_symmetry_3
_geom_torsion_site_symmetry_4
_geom_torsion_publ_flag
C1 P1 C1 C6 102.98(10) 2_655 . . . ?
C1 P1 C1 C6 -10.41(16) 3_665 . . . ?
B1 P1 C1 C6 -133.72(12) . . . . ?
C1 P1 C1 C2 -77.23(19) 2_655 . . . ?
C1 P1 C1 C2 169.39(13) 3_665 . . . ?
B1 P1 C1 C2 46.08(15) . . . . ?
C6 C1 C2 C3 0.3(3) . . . . ?
P1 C1 C2 C3 -179.46(15) . . . . ?
C1 C2 C3 C4 0.2(3) . . . . ?
C2 C3 C4 C5 -0.5(3) . . . . ?
C3 C4 C5 C6 0.4(3) . . . . ?
C4 C5 C6 C1 0.2(3) . . . . ?
C2 C1 C6 C5 -0.5(3) . . . . ?
P1 C1 C6 C5 179.28(14) . . . . ?

_refine_diff_density_max         0.684
_refine_diff_density_min         -0.481
_refine_diff_density_rms         0.089

_shelx_res_file                  
;
TITL wa3628=jh299 in R-3 at -100 CAP+erm
    fin.res
    created by SHELXL-2019/3 at 10:13:51 on 13-Sep-2024
CELL 0.71073  14.68163  14.68163  15.79761  90.0000  90.0000 120.0000
ZERR    6.00   0.00019   0.00019   0.00032   0.0000   0.0000   0.0000
LATT  3
SYMM -Y, X-Y, Z
SYMM -X+Y, -X, Z
SFAC C H B P I
UNIT 108 90 6 6 18

L.S. 10
FMAP 2
PLAN 10
CONF
BOND $H
ACTA

SIZE 0.15 0.12 0.05
REM colourless plate
TEMP -100

OMIT -6 6 6

WGHT    0.020400    3.159500
FVAR       0.10109
B1    3    0.666667    0.333333    0.502056    10.33333    0.01970    0.01970 =
         0.02527    0.00000    0.00000    0.00985
I1    5    0.631882    0.457628    0.458201    11.00000    0.02811    0.02480 =
         0.03078    0.00525   -0.00294    0.01409
P1    4    0.666667    0.333333    0.627270    10.33333    0.01537    0.01537 =
         0.02038    0.00000    0.00000    0.00769
C1    1    0.565222    0.355530    0.670777    11.00000    0.01960    0.01970 =
         0.02298    0.00163    0.00285    0.01141
C2    1    0.462546    0.301103    0.638870    11.00000    0.02073    0.03232 =
         0.03731   -0.00631   -0.00262    0.01250
AFIX  43
H2    2    0.445297    0.251589    0.594379    11.00000   -1.20000
AFIX   0
C3    1    0.386229    0.319749    0.672441    11.00000    0.02099    0.04209 =
         0.05169    0.00030    0.00138    0.01797
AFIX  43
H3    2    0.316543    0.282621    0.650852    11.00000   -1.20000
AFIX   0
C4    1    0.410459    0.392036    0.737231    11.00000    0.03364    0.03876 =
         0.04903    0.00559    0.01154    0.02705
AFIX  43
H4    2    0.357753    0.404758    0.759549    11.00000   -1.20000
AFIX   0
C5    1    0.511194    0.445299    0.769089    11.00000    0.03953    0.03116 =
         0.03703   -0.00171    0.00726    0.02364
AFIX  43
H5    2    0.527757    0.494543    0.813691    11.00000   -1.20000
AFIX   0
C6    1    0.588935    0.427440    0.736348    11.00000    0.02706    0.02271 =
         0.02802   -0.00079    0.00126    0.01491
AFIX  43
H6    2    0.658231    0.464327    0.758740    11.00000   -1.20000

AFIX   0
HKLF 4


REM  wa3628=jh299 in R-3 at -100 CAP+erm
REM wR2 = 0.0439, GooF = S = 1.093, Restrained GooF = 1.093 for all data
REM R1 = 0.0172 for 1905 Fo > 4sig(Fo) and 0.0184 for all 2003 data
REM 70 parameters refined using 0 restraints

END

WGHT      0.0204      3.1594

REM Highest difference peak  0.684,  deepest hole -0.481,  1-sigma level  0.089
Q1    1   0.6156  0.4499  0.4996  11.00000  0.05    0.68
Q2    1   0.6881  0.4969  0.4700  11.00000  0.05    0.56
Q3    1   0.6667  0.3333  0.5672  10.33333  0.05    0.49
Q4    1   0.6397  0.4152  0.4484  11.00000  0.05    0.48
Q5    1   0.6070  0.3419  0.6539  11.00000  0.05    0.47
Q6    1   0.5457  0.4222  0.7594  11.00000  0.05    0.43
Q7    1   0.5823  0.4649  0.4802  11.00000  0.05    0.43
Q8    1   0.5121  0.3286  0.6610  11.00000  0.05    0.43
Q9    1   0.5625  0.4031  0.4332  11.00000  0.05    0.37
Q10   1   0.5773  0.3770  0.7105  11.00000  0.05    0.36
;
_shelx_res_checksum              91767
_chemical_properties_physical    Air-sensitive,Moisture-sensitive
####################################################################### 
# 
# This file contains crystal structure data downloaded from the 
# Cambridge Structural Database (CSD) hosted by the Cambridge 
# Crystallographic Data Centre (CCDC).
# 
# Full information about CCDC data access policies and citation 
# guidelines are available at http://www.ccdc.cam.ac.uk/access/V1 
# 
# Audit and citation data items may have been added by the CCDC. 
# Please retain this information to preserve the provenance of 
# this file and to allow appropriate attribution of the data. 
# 
#######################################################################

data_BI3_IDipp_wa3577_JH212
_database_code_depnum_ccdc_archive 'CCDC 2470887'
loop_
_audit_author_name
_audit_author_address
'Alexander Virovets'
;Goethe University of Frankfurt
Germany
;
_audit_update_record             
;
2025-07-08 deposited with the CCDC.	2025-09-10 downloaded from the CCDC.
;

# start Validation Reply Form
_vrf_PLAT220_BI3_IDipp_wa3577_JH212 
;
PROBLEM: NonSolvent   Resd 1  C   Ueq(max)/Ueq(min) Range        3.7 Ratio 
RESPONSE: These atoms belong to conformationally flexibe terminal
iPr groups.
;
_vrf_PLAT342_BI3_IDipp_wa3577_JH212 
;
PROBLEM: Low Bond Precision on  C-C Bonds ...............    0.00904 Ang.  
RESPONSE: This is due to the presence of heavy atoms.
;
_vrf_PLAT910_BI3_IDipp_wa3577_JH212 
;
PROBLEM: Missing # of FCF Reflection(s) Below Theta(Min).          7 Note  
RESPONSE: These reflections are hidden by the beamstop.
;
_vrf_PLAT911_BI3_IDipp_wa3577_JH212 
;
PROBLEM: Missing FCF Refl Between Thmin & STh/L=    0.600          5 Report
RESPONSE: These reflections are hidden in the Lorentz area.
;
_vrf_PLAT972_BI3_IDipp_wa3577_JH212 
;
PROBLEM: Check Calcd Resid. Dens.  0.96Ang From I2             -1.51 eA-3  
RESPONSE: This might point to the very minor partial substitution
of I by Cl (for <1-2%) coming from the CH2Cl2 solvent. However,
the refinement of Cl/I mixed I(2) position fails.
;
# end Validation Reply Form

_audit_creation_method           SHELXL-2019/3
_shelx_SHELXL_version_number     2019/3
_chemical_name_systematic        ?
_chemical_name_common            ?
_chemical_melting_point          ?
_chemical_formula_moiety         'C27 H36 B I3 N2'
_chemical_formula_sum            'C27 H36 B I3 N2'
_chemical_formula_weight         780.09

loop_
_atom_type_symbol
_atom_type_description
_atom_type_scat_dispersion_real
_atom_type_scat_dispersion_imag
_atom_type_scat_source
C C 0.0033 0.0016 'International Tables Vol C Tables 4.2.6.8 and 6.1.1.4'
H H 0.0000 0.0000 'International Tables Vol C Tables 4.2.6.8 and 6.1.1.4'
B B 0.0013 0.0007 'International Tables Vol C Tables 4.2.6.8 and 6.1.1.4'
N N 0.0061 0.0033 'International Tables Vol C Tables 4.2.6.8 and 6.1.1.4'
I I -0.4742 1.8119 'International Tables Vol C Tables 4.2.6.8 and 6.1.1.4'

_space_group_crystal_system      monoclinic
_space_group_IT_number           14
_space_group_name_H-M_alt        'P 21/c'
_space_group_name_Hall           '-P 2ybc'

_shelx_space_group_comment       
;
The symmetry employed for this shelxl refinement is uniquely defined
by the following loop, which should always be used as a source of
symmetry information in preference to the above space-group names.
They are only intended as comments.
;

loop_
_space_group_symop_operation_xyz
'x, y, z'
'-x, y+1/2, -z+1/2'
'-x, -y, -z'
'x, -y-1/2, z-1/2'

_cell_length_a                   16.8190(9)
_cell_length_b                   12.8372(5)
_cell_length_c                   16.3668(7)
_cell_angle_alpha                90
_cell_angle_beta                 118.691(6)
_cell_angle_gamma                90
_cell_volume                     3099.9(3)
_cell_formula_units_Z            4
_cell_measurement_temperature    173(2)
_cell_measurement_reflns_used    12906
_cell_measurement_theta_min      3.3270
_cell_measurement_theta_max      26.6920

_exptl_crystal_description       block
_exptl_crystal_colour            colourless
_exptl_crystal_density_meas      ?
_exptl_crystal_density_method    ?
_exptl_crystal_density_diffrn    1.671
_exptl_crystal_F_000             1504
_exptl_transmission_factor_min   ?
_exptl_transmission_factor_max   ?
_exptl_crystal_size_max          0.100
_exptl_crystal_size_mid          0.070
_exptl_crystal_size_min          0.030
_exptl_absorpt_coefficient_mu    3.041
_shelx_estimated_absorpt_T_min   0.751
_shelx_estimated_absorpt_T_max   0.914
_exptl_absorpt_correction_T_min  0.86367
_exptl_absorpt_correction_T_max  1.00000
_exptl_absorpt_correction_type   multi-scan
_exptl_absorpt_process_details   
;
CrysAlisPro 1.171.42.43a (Rigaku Oxford Diffraction, 2022)
Empirical absorption correction using spherical harmonics,
implemented in SCALE3 ABSPACK scaling algorithm.
;

_diffrn_ambient_temperature      173(2)
_diffrn_radiation_wavelength     0.71073
_diffrn_radiation_type           MoK\a
_diffrn_measurement_device       '2-circle goniometer'
_diffrn_measurement_device_type  'STOE IPDS II two-circle-diffractometer'
_diffrn_detector                 'image plate'
_diffrn_detector_type            'STOE image plate (34 cm diameter)'
_diffrn_detector_area_resol_mean 6.67
_diffrn_source                   'Genix 3D I\mS microfocus X-ray source'
_diffrn_radiation_monochromator  mirror
_diffrn_measurement_method       \w
_diffrn_reflns_number            37375
_diffrn_reflns_av_unetI/netI     0.0351
_diffrn_reflns_av_R_equivalents  0.0591
_diffrn_reflns_limit_h_min       -21
_diffrn_reflns_limit_h_max       21
_diffrn_reflns_limit_k_min       -15
_diffrn_reflns_limit_k_max       16
_diffrn_reflns_limit_l_min       -20
_diffrn_reflns_limit_l_max       20
_diffrn_reflns_theta_min         2.855
_diffrn_reflns_theta_max         26.789
_diffrn_reflns_theta_full        25.242
_diffrn_measured_fraction_theta_max 0.995
_diffrn_measured_fraction_theta_full 0.998
_diffrn_reflns_Laue_measured_fraction_max 0.995
_diffrn_reflns_Laue_measured_fraction_full 0.998
_diffrn_reflns_point_group_measured_fraction_max 0.995
_diffrn_reflns_point_group_measured_fraction_full 0.998
_reflns_number_total             6597
_reflns_number_gt                5983
_reflns_threshold_expression     'I > 2\s(I)'
_reflns_Friedel_coverage         0.000
_reflns_Friedel_fraction_max     .
_reflns_Friedel_fraction_full    .

_reflns_special_details          
;
 Reflections were merged by SHELXL according to the crystal
 class for the calculation of statistics and refinement.
 
 _reflns_Friedel_fraction is defined as the number of unique
 Friedel pairs measured divided by the number that would be
 possible theoretically, ignoring centric projections and
 systematic absences.
;

_computing_data_collection       'X-Area (Stoe & Cie, 2001)'
_computing_cell_refinement       'CrysAlisPro 1.171.42.43a (Rigaku OD, 2022)'
_computing_data_reduction        'CrysAlisPro 1.171.42.43a (Rigaku OD, 2022)'
_computing_structure_solution    'SHELXT (G. M. Sheldrick, 2015)'
_computing_structure_refinement  'SHELXL-2019/2 (Sheldrick, 2019)'
_computing_molecular_graphics    ?
_computing_publication_material  'IUCr PublCIF online service'

_refine_special_details          ?
_refine_ls_structure_factor_coef Fsqd
_refine_ls_matrix_type           full
_refine_ls_weighting_scheme      calc
_refine_ls_weighting_details     
'w=1/[\s^2^(Fo^2^)+14.1546P] where P=(Fo^2^+2Fc^2^)/3'
_atom_sites_solution_primary     dual
_atom_sites_solution_secondary   difmap
_atom_sites_solution_hydrogens   geom
_refine_ls_hydrogen_treatment    constr
_refine_ls_extinction_method     none
_refine_ls_extinction_coef       .
_refine_ls_number_reflns         6597
_refine_ls_number_parameters     306
_refine_ls_number_restraints     0
_refine_ls_R_factor_all          0.0440
_refine_ls_R_factor_gt           0.0394
_refine_ls_wR_factor_ref         0.0923
_refine_ls_wR_factor_gt          0.0904
_refine_ls_goodness_of_fit_ref   1.182
_refine_ls_restrained_S_all      1.182
_refine_ls_shift/su_max          0.001
_refine_ls_shift/su_mean         0.000

loop_
_atom_site_label
_atom_site_type_symbol
_atom_site_fract_x
_atom_site_fract_y
_atom_site_fract_z
_atom_site_U_iso_or_equiv
_atom_site_adp_type
_atom_site_occupancy
_atom_site_site_symmetry_order
_atom_site_calc_flag
_atom_site_refinement_flags_posn
_atom_site_refinement_flags_adp
_atom_site_refinement_flags_occupancy
_atom_site_disorder_assembly
_atom_site_disorder_group
B1 B 0.2505(4) 0.7291(5) 0.3752(3) 0.0277(11) Uani 1 1 d . . . . .
I1 I 0.27811(3) 0.88549(3) 0.33169(2) 0.04345(11) Uani 1 1 d . . . . .
I2 I 0.36686(3) 0.62289(4) 0.39789(3) 0.06373(16) Uani 1 1 d . . . . .
I3 I 0.12799(2) 0.66743(3) 0.25031(2) 0.03314(9) Uani 1 1 d . . . . .
C1 C 0.2438(3) 0.7331(3) 0.4710(3) 0.0222(8) Uani 1 1 d . . . . .
C2 C 0.2131(3) 0.6897(4) 0.5861(3) 0.0295(10) Uani 1 1 d . . . . .
H2 H 0.186844 0.656002 0.618973 0.035 Uiso 1 1 calc R U . . .
C3 C 0.2776(3) 0.7629(4) 0.6201(3) 0.0290(10) Uani 1 1 d . . . . .
H3 H 0.305507 0.790808 0.681333 0.035 Uiso 1 1 calc R U . . .
N1 N 0.1918(2) 0.6722(3) 0.4952(2) 0.0237(8) Uani 1 1 d . . . . .
N2 N 0.2960(2) 0.7901(3) 0.5494(2) 0.0241(8) Uani 1 1 d . . . . .
C11 C 0.3544(3) 0.8792(4) 0.5622(3) 0.0270(9) Uani 1 1 d . . . . .
C12 C 0.4479(3) 0.8624(4) 0.5988(3) 0.0318(11) Uani 1 1 d . . . . .
C13 C 0.4995(4) 0.9515(5) 0.6094(4) 0.0427(13) Uani 1 1 d . . . . .
H13 H 0.562873 0.944216 0.631957 0.051 Uiso 1 1 calc R U . . .
C14 C 0.4621(4) 1.0487(5) 0.5885(4) 0.0493(15) Uani 1 1 d . . . . .
H14 H 0.499128 1.107175 0.594505 0.059 Uiso 1 1 calc R U . . .
C15 C 0.3710(4) 1.0625(5) 0.5588(4) 0.0414(13) Uani 1 1 d . . . . .
H15 H 0.346478 1.130903 0.547104 0.050 Uiso 1 1 calc R U . . .
C16 C 0.3145(4) 0.9781(4) 0.5458(3) 0.0342(11) Uani 1 1 d . . . . .
C21 C 0.1202(3) 0.5985(4) 0.4415(3) 0.0244(9) Uani 1 1 d . . . . .
C22 C 0.1423(4) 0.4931(4) 0.4497(3) 0.0339(11) Uani 1 1 d . . . . .
C23 C 0.0703(5) 0.4240(4) 0.4044(4) 0.0462(14) Uani 1 1 d . . . . .
H23 H 0.082309 0.351330 0.408117 0.055 Uiso 1 1 calc R U . . .
C24 C -0.0168(4) 0.4578(5) 0.3548(4) 0.0492(15) Uani 1 1 d . . . . .
H24 H -0.064200 0.408747 0.323803 0.059 Uiso 1 1 calc R U . . .
C25 C -0.0369(4) 0.5625(5) 0.3492(4) 0.0409(13) Uani 1 1 d . . . . .
H25 H -0.098291 0.584501 0.315443 0.049 Uiso 1 1 calc R U . . .
C26 C 0.0315(3) 0.6364(4) 0.3923(3) 0.0283(10) Uani 1 1 d . . . . .
C121 C 0.4909(4) 0.7565(5) 0.6302(4) 0.0456(14) Uani 1 1 d . . . . .
H121 H 0.443997 0.703240 0.592955 0.055 Uiso 1 1 calc R U . . .
C122 C 0.5175(5) 0.7392(7) 0.7336(5) 0.077(3) Uani 1 1 d . . . . .
H12A H 0.554539 0.797845 0.770788 0.116 Uiso 1 1 calc R U . . .
H12B H 0.552268 0.674483 0.755722 0.116 Uiso 1 1 calc R U . . .
H12C H 0.462562 0.734420 0.739948 0.116 Uiso 1 1 calc R U . . .
C123 C 0.5714(5) 0.7389(6) 0.6134(7) 0.074(2) Uani 1 1 d . . . . .
H12D H 0.552118 0.748180 0.547014 0.111 Uiso 1 1 calc R U . . .
H12E H 0.594611 0.668073 0.632365 0.111 Uiso 1 1 calc R U . . .
H12F H 0.619220 0.789295 0.649845 0.111 Uiso 1 1 calc R U . . .
C161 C 0.2157(4) 0.9943(5) 0.5190(4) 0.0453(13) Uani 1 1 d . . . . .
H161 H 0.184493 0.925324 0.499750 0.054 Uiso 1 1 calc R U . . .
C162 C 0.2103(6) 1.0307(6) 0.6051(5) 0.068(2) Uani 1 1 d . . . . .
H16A H 0.239179 0.978969 0.654880 0.101 Uiso 1 1 calc R U . . .
H16B H 0.146592 1.038865 0.589513 0.101 Uiso 1 1 calc R U . . .
H16C H 0.241575 1.097665 0.626251 0.101 Uiso 1 1 calc R U . . .
C163 C 0.1653(5) 1.0699(7) 0.4402(5) 0.073(2) Uani 1 1 d . . . . .
H16D H 0.187790 1.140669 0.461079 0.110 Uiso 1 1 calc R U . . .
H16E H 0.100401 1.066905 0.420677 0.110 Uiso 1 1 calc R U . . .
H16F H 0.174963 1.051383 0.387500 0.110 Uiso 1 1 calc R U . . .
C221 C 0.2389(5) 0.4538(5) 0.5073(4) 0.0492(15) Uani 1 1 d . . . . .
H221 H 0.280503 0.514851 0.522188 0.059 Uiso 1 1 calc R U . . .
C222 C 0.2648(7) 0.3738(6) 0.4540(7) 0.083(3) Uani 1 1 d . . . . .
H22A H 0.234798 0.307268 0.450804 0.124 Uiso 1 1 calc R U . . .
H22B H 0.330605 0.363804 0.486439 0.124 Uiso 1 1 calc R U . . .
H22C H 0.245320 0.399343 0.390763 0.124 Uiso 1 1 calc R U . . .
C223 C 0.2513(6) 0.4087(7) 0.6004(6) 0.083(3) Uani 1 1 d . . . . .
H22D H 0.228066 0.458477 0.629202 0.124 Uiso 1 1 calc R U . . .
H22E H 0.315820 0.396055 0.642398 0.124 Uiso 1 1 calc R U . . .
H22F H 0.217861 0.342995 0.588505 0.124 Uiso 1 1 calc R U . . .
C261 C 0.0108(3) 0.7517(4) 0.3861(4) 0.0350(11) Uani 1 1 d . . . . .
H261 H 0.064273 0.789132 0.389132 0.042 Uiso 1 1 calc R U . . .
C262 C -0.0713(4) 0.7838(6) 0.2957(4) 0.0549(17) Uani 1 1 d . . . . .
H26A H -0.066949 0.753845 0.242950 0.082 Uiso 1 1 calc R U . . .
H26B H -0.073543 0.859977 0.290646 0.082 Uiso 1 1 calc R U . . .
H26C H -0.126552 0.758484 0.295158 0.082 Uiso 1 1 calc R U . . .
C263 C -0.0008(5) 0.7899(5) 0.4691(4) 0.0521(16) Uani 1 1 d . . . . .
H26D H -0.055545 0.758903 0.465696 0.078 Uiso 1 1 calc R U . . .
H26E H -0.006261 0.865963 0.466867 0.078 Uiso 1 1 calc R U . . .
H26F H 0.052130 0.769066 0.527517 0.078 Uiso 1 1 calc R U . . .

loop_
_atom_site_aniso_label
_atom_site_aniso_U_11
_atom_site_aniso_U_22
_atom_site_aniso_U_33
_atom_site_aniso_U_23
_atom_site_aniso_U_13
_atom_site_aniso_U_12
B1 0.024(3) 0.039(3) 0.022(2) -0.001(2) 0.013(2) -0.001(2)
I1 0.0548(2) 0.0554(2) 0.02340(16) -0.00547(14) 0.02143(15) -0.02797(18)
I2 0.0538(3) 0.1073(4) 0.0388(2) 0.0129(2) 0.02932(19) 0.0440(3)
I3 0.04014(18) 0.04122(19) 0.01999(14) -0.00561(13) 0.01597(13) -0.01118(14)
C1 0.020(2) 0.028(2) 0.0186(19) 0.0021(17) 0.0090(17) 0.0018(17)
C2 0.030(2) 0.042(3) 0.020(2) 0.0022(19) 0.0157(19) 0.000(2)
C3 0.030(2) 0.044(3) 0.0155(19) -0.0013(19) 0.0129(18) -0.003(2)
N1 0.0201(18) 0.031(2) 0.0191(17) 0.0008(15) 0.0086(14) 0.0003(15)
N2 0.0218(18) 0.035(2) 0.0173(16) -0.0013(15) 0.0111(15) -0.0021(16)
C11 0.027(2) 0.037(3) 0.019(2) -0.0022(18) 0.0122(18) -0.0083(19)
C12 0.027(2) 0.045(3) 0.024(2) -0.001(2) 0.0136(19) -0.006(2)
C13 0.036(3) 0.054(4) 0.042(3) -0.007(3) 0.021(2) -0.016(3)
C14 0.056(4) 0.051(4) 0.050(3) -0.015(3) 0.033(3) -0.023(3)
C15 0.054(3) 0.037(3) 0.041(3) -0.008(2) 0.028(3) -0.010(3)
C16 0.039(3) 0.040(3) 0.027(2) -0.005(2) 0.018(2) -0.001(2)
C21 0.028(2) 0.026(2) 0.021(2) -0.0024(17) 0.0134(18) -0.0043(18)
C22 0.049(3) 0.027(2) 0.032(2) -0.001(2) 0.024(2) 0.000(2)
C23 0.071(4) 0.029(3) 0.045(3) -0.006(2) 0.034(3) -0.010(3)
C24 0.053(4) 0.052(4) 0.042(3) -0.013(3) 0.023(3) -0.027(3)
C25 0.032(3) 0.059(4) 0.030(3) -0.004(2) 0.013(2) -0.013(3)
C26 0.025(2) 0.039(3) 0.022(2) 0.0034(19) 0.0122(18) -0.003(2)
C121 0.025(3) 0.057(4) 0.048(3) 0.016(3) 0.012(2) 0.002(2)
C122 0.053(4) 0.103(7) 0.044(4) 0.026(4) -0.002(3) -0.010(4)
C123 0.037(4) 0.074(5) 0.117(7) 0.023(5) 0.042(4) 0.015(3)
C161 0.045(3) 0.036(3) 0.057(3) -0.002(3) 0.025(3) 0.005(2)
C162 0.082(5) 0.069(5) 0.081(5) 0.022(4) 0.062(5) 0.028(4)
C163 0.063(5) 0.098(6) 0.059(4) 0.011(4) 0.030(4) 0.034(4)
C221 0.059(4) 0.038(3) 0.055(4) 0.012(3) 0.031(3) 0.021(3)
C222 0.091(6) 0.059(5) 0.120(8) -0.011(5) 0.069(6) 0.020(4)
C223 0.090(6) 0.089(6) 0.073(5) 0.045(5) 0.043(5) 0.047(5)
C261 0.027(2) 0.042(3) 0.037(3) 0.004(2) 0.016(2) 0.007(2)
C262 0.047(4) 0.072(5) 0.046(3) 0.017(3) 0.022(3) 0.022(3)
C263 0.051(4) 0.060(4) 0.047(3) -0.002(3) 0.025(3) 0.018(3)

_geom_special_details            
;
 All esds (except the esd in the dihedral angle between two l.s. planes)
 are estimated using the full covariance matrix.  The cell esds are taken
 into account individually in the estimation of esds in distances, angles
 and torsion angles; correlations between esds in cell parameters are only
 used when they are defined by crystal symmetry.  An approximate (isotropic)
 treatment of cell esds is used for estimating esds involving l.s. planes.
;

loop_
_geom_bond_atom_site_label_1
_geom_bond_atom_site_label_2
_geom_bond_distance
_geom_bond_site_symmetry_2
_geom_bond_publ_flag
B1 C1 1.626(6) . ?
B1 I3 2.238(5) . ?
B1 I1 2.251(6) . ?
B1 I2 2.265(5) . ?
C1 N1 1.366(6) . ?
C1 N2 1.367(6) . ?
C2 C3 1.337(7) . ?
C2 N1 1.371(5) . ?
C2 H2 0.9500 . ?
C3 N2 1.378(5) . ?
C3 H3 0.9500 . ?
N1 C21 1.449(6) . ?
N2 C11 1.455(6) . ?
C11 C16 1.401(7) . ?
C11 C12 1.405(7) . ?
C12 C13 1.395(7) . ?
C12 C121 1.510(8) . ?
C13 C14 1.365(9) . ?
C13 H13 0.9500 . ?
C14 C15 1.379(9) . ?
C14 H14 0.9500 . ?
C15 C16 1.388(8) . ?
C15 H15 0.9500 . ?
C16 C161 1.516(8) . ?
C21 C22 1.392(7) . ?
C21 C26 1.399(7) . ?
C22 C23 1.393(8) . ?
C22 C221 1.521(8) . ?
C23 C24 1.360(9) . ?
C23 H23 0.9500 . ?
C24 C25 1.377(9) . ?
C24 H24 0.9500 . ?
C25 C26 1.395(7) . ?
C25 H25 0.9500 . ?
C26 C261 1.512(7) . ?
C121 C123 1.522(8) . ?
C121 C122 1.545(9) . ?
C121 H121 1.0000 . ?
C122 H12A 0.9800 . ?
C122 H12B 0.9800 . ?
C122 H12C 0.9800 . ?
C123 H12D 0.9800 . ?
C123 H12E 0.9800 . ?
C123 H12F 0.9800 . ?
C161 C163 1.508(9) . ?
C161 C162 1.529(9) . ?
C161 H161 1.0000 . ?
C162 H16A 0.9800 . ?
C162 H16B 0.9800 . ?
C162 H16C 0.9800 . ?
C163 H16D 0.9800 . ?
C163 H16E 0.9800 . ?
C163 H16F 0.9800 . ?
C221 C222 1.540(9) . ?
C221 C223 1.547(9) . ?
C221 H221 1.0000 . ?
C222 H22A 0.9800 . ?
C222 H22B 0.9800 . ?
C222 H22C 0.9800 . ?
C223 H22D 0.9800 . ?
C223 H22E 0.9800 . ?
C223 H22F 0.9800 . ?
C261 C262 1.518(8) . ?
C261 C263 1.542(7) . ?
C261 H261 1.0000 . ?
C262 H26A 0.9800 . ?
C262 H26B 0.9800 . ?
C262 H26C 0.9800 . ?
C263 H26D 0.9800 . ?
C263 H26E 0.9800 . ?
C263 H26F 0.9800 . ?

loop_
_geom_angle_atom_site_label_1
_geom_angle_atom_site_label_2
_geom_angle_atom_site_label_3
_geom_angle
_geom_angle_site_symmetry_1
_geom_angle_site_symmetry_3
_geom_angle_publ_flag
C1 B1 I3 115.6(3) . . ?
C1 B1 I1 113.4(3) . . ?
I3 B1 I1 105.4(2) . . ?
C1 B1 I2 108.4(3) . . ?
I3 B1 I2 106.3(2) . . ?
I1 B1 I2 107.2(2) . . ?
N1 C1 N2 104.3(3) . . ?
N1 C1 B1 127.7(4) . . ?
N2 C1 B1 127.7(4) . . ?
C3 C2 N1 107.7(4) . . ?
C3 C2 H2 126.1 . . ?
N1 C2 H2 126.1 . . ?
C2 C3 N2 107.0(4) . . ?
C2 C3 H3 126.5 . . ?
N2 C3 H3 126.5 . . ?
C1 N1 C2 110.4(4) . . ?
C1 N1 C21 131.2(4) . . ?
C2 N1 C21 118.3(4) . . ?
C1 N2 C3 110.5(4) . . ?
C1 N2 C11 129.8(4) . . ?
C3 N2 C11 119.1(4) . . ?
C16 C11 C12 123.7(5) . . ?
C16 C11 N2 117.2(4) . . ?
C12 C11 N2 118.7(4) . . ?
C13 C12 C11 115.5(5) . . ?
C13 C12 C121 121.9(5) . . ?
C11 C12 C121 122.6(5) . . ?
C14 C13 C12 122.3(5) . . ?
C14 C13 H13 118.9 . . ?
C12 C13 H13 118.9 . . ?
C13 C14 C15 120.4(5) . . ?
C13 C14 H14 119.8 . . ?
C15 C14 H14 119.8 . . ?
C14 C15 C16 121.1(6) . . ?
C14 C15 H15 119.4 . . ?
C16 C15 H15 119.4 . . ?
C15 C16 C11 116.7(5) . . ?
C15 C16 C161 120.8(5) . . ?
C11 C16 C161 122.5(5) . . ?
C22 C21 C26 123.7(5) . . ?
C22 C21 N1 118.0(4) . . ?
C26 C21 N1 117.9(4) . . ?
C21 C22 C23 116.4(5) . . ?
C21 C22 C221 122.6(5) . . ?
C23 C22 C221 121.0(5) . . ?
C24 C23 C22 121.7(6) . . ?
C24 C23 H23 119.1 . . ?
C22 C23 H23 119.2 . . ?
C23 C24 C25 120.8(5) . . ?
C23 C24 H24 119.6 . . ?
C25 C24 H24 119.6 . . ?
C24 C25 C26 120.9(5) . . ?
C24 C25 H25 119.6 . . ?
C26 C25 H25 119.6 . . ?
C25 C26 C21 116.6(5) . . ?
C25 C26 C261 121.6(5) . . ?
C21 C26 C261 121.8(4) . . ?
C12 C121 C123 113.2(5) . . ?
C12 C121 C122 109.9(6) . . ?
C123 C121 C122 111.3(6) . . ?
C12 C121 H121 107.4 . . ?
C123 C121 H121 107.4 . . ?
C122 C121 H121 107.4 . . ?
C121 C122 H12A 109.5 . . ?
C121 C122 H12B 109.5 . . ?
H12A C122 H12B 109.5 . . ?
C121 C122 H12C 109.5 . . ?
H12A C122 H12C 109.5 . . ?
H12B C122 H12C 109.5 . . ?
C121 C123 H12D 109.5 . . ?
C121 C123 H12E 109.5 . . ?
H12D C123 H12E 109.5 . . ?
C121 C123 H12F 109.5 . . ?
H12D C123 H12F 109.5 . . ?
H12E C123 H12F 109.5 . . ?
C163 C161 C16 115.1(6) . . ?
C163 C161 C162 109.5(5) . . ?
C16 C161 C162 108.5(5) . . ?
C163 C161 H161 107.8 . . ?
C16 C161 H161 107.8 . . ?
C162 C161 H161 107.8 . . ?
C161 C162 H16A 109.5 . . ?
C161 C162 H16B 109.5 . . ?
H16A C162 H16B 109.5 . . ?
C161 C162 H16C 109.5 . . ?
H16A C162 H16C 109.5 . . ?
H16B C162 H16C 109.5 . . ?
C161 C163 H16D 109.5 . . ?
C161 C163 H16E 109.5 . . ?
H16D C163 H16E 109.5 . . ?
C161 C163 H16F 109.5 . . ?
H16D C163 H16F 109.5 . . ?
H16E C163 H16F 109.5 . . ?
C22 C221 C222 112.2(6) . . ?
C22 C221 C223 109.5(5) . . ?
C222 C221 C223 111.5(6) . . ?
C22 C221 H221 107.8 . . ?
C222 C221 H221 107.8 . . ?
C223 C221 H221 107.8 . . ?
C221 C222 H22A 109.5 . . ?
C221 C222 H22B 109.5 . . ?
H22A C222 H22B 109.5 . . ?
C221 C222 H22C 109.5 . . ?
H22A C222 H22C 109.5 . . ?
H22B C222 H22C 109.5 . . ?
C221 C223 H22D 109.5 . . ?
C221 C223 H22E 109.5 . . ?
H22D C223 H22E 109.5 . . ?
C221 C223 H22F 109.5 . . ?
H22D C223 H22F 109.5 . . ?
H22E C223 H22F 109.5 . . ?
C26 C261 C262 113.8(5) . . ?
C26 C261 C263 112.0(5) . . ?
C262 C261 C263 109.4(5) . . ?
C26 C261 H261 107.1 . . ?
C262 C261 H261 107.1 . . ?
C263 C261 H261 107.1 . . ?
C261 C262 H26A 109.5 . . ?
C261 C262 H26B 109.5 . . ?
H26A C262 H26B 109.5 . . ?
C261 C262 H26C 109.5 . . ?
H26A C262 H26C 109.5 . . ?
H26B C262 H26C 109.5 . . ?
C261 C263 H26D 109.5 . . ?
C261 C263 H26E 109.5 . . ?
H26D C263 H26E 109.5 . . ?
C261 C263 H26F 109.5 . . ?
H26D C263 H26F 109.5 . . ?
H26E C263 H26F 109.5 . . ?

loop_
_geom_torsion_atom_site_label_1
_geom_torsion_atom_site_label_2
_geom_torsion_atom_site_label_3
_geom_torsion_atom_site_label_4
_geom_torsion
_geom_torsion_site_symmetry_1
_geom_torsion_site_symmetry_2
_geom_torsion_site_symmetry_3
_geom_torsion_site_symmetry_4
_geom_torsion_publ_flag
I3 B1 C1 N1 26.3(6) . . . . ?
I1 B1 C1 N1 148.2(4) . . . . ?
I2 B1 C1 N1 -92.9(5) . . . . ?
I3 B1 C1 N2 -161.5(4) . . . . ?
I1 B1 C1 N2 -39.6(6) . . . . ?
I2 B1 C1 N2 79.3(5) . . . . ?
N1 C2 C3 N2 -0.2(6) . . . . ?
N2 C1 N1 C2 -1.4(5) . . . . ?
B1 C1 N1 C2 172.3(4) . . . . ?
N2 C1 N1 C21 176.8(4) . . . . ?
B1 C1 N1 C21 -9.5(8) . . . . ?
C3 C2 N1 C1 1.0(6) . . . . ?
C3 C2 N1 C21 -177.5(4) . . . . ?
N1 C1 N2 C3 1.3(5) . . . . ?
B1 C1 N2 C3 -172.4(4) . . . . ?
N1 C1 N2 C11 -169.5(4) . . . . ?
B1 C1 N2 C11 16.9(8) . . . . ?
C2 C3 N2 C1 -0.7(6) . . . . ?
C2 C3 N2 C11 171.1(4) . . . . ?
C1 N2 C11 C16 88.3(6) . . . . ?
C3 N2 C11 C16 -81.7(5) . . . . ?
C1 N2 C11 C12 -98.0(6) . . . . ?
C3 N2 C11 C12 91.9(5) . . . . ?
C16 C11 C12 C13 -6.6(7) . . . . ?
N2 C11 C12 C13 -179.8(4) . . . . ?
C16 C11 C12 C121 169.9(5) . . . . ?
N2 C11 C12 C121 -3.3(7) . . . . ?
C11 C12 C13 C14 2.1(8) . . . . ?
C121 C12 C13 C14 -174.4(5) . . . . ?
C12 C13 C14 C15 2.3(9) . . . . ?
C13 C14 C15 C16 -2.7(9) . . . . ?
C14 C15 C16 C11 -1.5(8) . . . . ?
C14 C15 C16 C161 176.1(5) . . . . ?
C12 C11 C16 C15 6.3(7) . . . . ?
N2 C11 C16 C15 179.6(4) . . . . ?
C12 C11 C16 C161 -171.3(5) . . . . ?
N2 C11 C16 C161 2.0(7) . . . . ?
C1 N1 C21 C22 98.4(6) . . . . ?
C2 N1 C21 C22 -83.5(5) . . . . ?
C1 N1 C21 C26 -88.3(6) . . . . ?
C2 N1 C21 C26 89.8(5) . . . . ?
C26 C21 C22 C23 1.0(7) . . . . ?
N1 C21 C22 C23 173.9(4) . . . . ?
C26 C21 C22 C221 -177.1(5) . . . . ?
N1 C21 C22 C221 -4.2(7) . . . . ?
C21 C22 C23 C24 -0.1(8) . . . . ?
C221 C22 C23 C24 178.1(5) . . . . ?
C22 C23 C24 C25 -1.1(9) . . . . ?
C23 C24 C25 C26 1.5(9) . . . . ?
C24 C25 C26 C21 -0.6(7) . . . . ?
C24 C25 C26 C261 179.4(5) . . . . ?
C22 C21 C26 C25 -0.6(7) . . . . ?
N1 C21 C26 C25 -173.6(4) . . . . ?
C22 C21 C26 C261 179.3(4) . . . . ?
N1 C21 C26 C261 6.4(6) . . . . ?
C13 C12 C121 C123 -37.6(8) . . . . ?
C11 C12 C121 C123 146.2(6) . . . . ?
C13 C12 C121 C122 87.5(6) . . . . ?
C11 C12 C121 C122 -88.7(6) . . . . ?
C15 C16 C161 C163 47.5(8) . . . . ?
C11 C16 C161 C163 -135.0(6) . . . . ?
C15 C16 C161 C162 -75.5(7) . . . . ?
C11 C16 C161 C162 101.9(6) . . . . ?
C21 C22 C221 C222 -132.2(6) . . . . ?
C23 C22 C221 C222 49.8(8) . . . . ?
C21 C22 C221 C223 103.4(7) . . . . ?
C23 C22 C221 C223 -74.7(7) . . . . ?
C25 C26 C261 C262 -31.6(7) . . . . ?
C21 C26 C261 C262 148.4(5) . . . . ?
C25 C26 C261 C263 93.1(6) . . . . ?
C21 C26 C261 C263 -86.9(6) . . . . ?

_refine_diff_density_max         1.222
_refine_diff_density_min         -1.602
_refine_diff_density_rms         0.112

_shelx_res_file                  
;
TITL JH212 in P2(1)/c at -100C CAP+erm set by Moritz
    fin.res
    created by SHELXL-2019/3 at 09:59:08 on 06-Jul-2024
CELL 0.71073  16.81902  12.83721  16.36685  90.0000 118.6910  90.0000
ZERR    4.00   0.00086   0.00052   0.00068   0.0000   0.0060   0.0000
LATT  1
SYMM -X, 0.5+Y, 0.5-Z
SFAC C H B N I
UNIT 108 144 4 8 12

L.S. 10
PLAN 10
SIZE 0.10 0.07 0.03
TEMP -100
REM colorless block
CONF
BOND $H
fmap 2
acta

OMIT  -3   0  10
OMIT  -2   0   8
OMIT  -2   4   8
OMIT  -6   1   7
OMIT  -3   4  10

WGHT    0.000000   14.154600
FVAR       0.09558
B1    3    0.250526    0.729121    0.375181    11.00000    0.02432    0.03905 =
         0.02206   -0.00121    0.01307   -0.00101
I1    5    0.278115    0.885488    0.331691    11.00000    0.05484    0.05541 =
         0.02340   -0.00547    0.02143   -0.02797
I2    5    0.366861    0.622889    0.397889    11.00000    0.05384    0.10732 =
         0.03884    0.01292    0.02932    0.04403
I3    5    0.127986    0.667431    0.250310    11.00000    0.04014    0.04122 =
         0.01999   -0.00561    0.01597   -0.01118
C1    1    0.243842    0.733118    0.471021    11.00000    0.01989    0.02794 =
         0.01855    0.00214    0.00896    0.00180
C2    1    0.213146    0.689743    0.586052    11.00000    0.03039    0.04207 =
         0.02029    0.00223    0.01566    0.00004
AFIX  43
H2    2    0.186844    0.656002    0.618973    11.00000   -1.20000
AFIX   0
C3    1    0.277643    0.762884    0.620062    11.00000    0.02995    0.04407 =
         0.01553   -0.00130    0.01285   -0.00282
AFIX  43
H3    2    0.305507    0.790808    0.681333    11.00000   -1.20000
AFIX   0
N1    4    0.191786    0.672178    0.495174    11.00000    0.02009    0.03087 =
         0.01914    0.00078    0.00862    0.00027
N2    4    0.296026    0.790073    0.549364    11.00000    0.02182    0.03528 =
         0.01731   -0.00128    0.01111   -0.00212
C11   1    0.354382    0.879159    0.562156    11.00000    0.02695    0.03659 =
         0.01882   -0.00223    0.01218   -0.00834
C12   1    0.447929    0.862403    0.598833    11.00000    0.02722    0.04533 =
         0.02431   -0.00054    0.01357   -0.00640
C13   1    0.499528    0.951465    0.609428    11.00000    0.03605    0.05352 =
         0.04169   -0.00666    0.02115   -0.01575
AFIX  43
H13   2    0.562873    0.944216    0.631957    11.00000   -1.20000
AFIX   0
C14   1    0.462135    1.048664    0.588540    11.00000    0.05621    0.05121 =
         0.04956   -0.01492    0.03274   -0.02251
AFIX  43
H14   2    0.499128    1.107175    0.594505    11.00000   -1.20000
AFIX   0
C15   1    0.371010    1.062483    0.558836    11.00000    0.05359    0.03706 =
         0.04051   -0.00750    0.02810   -0.01029
AFIX  43
H15   2    0.346478    1.130903    0.547104    11.00000   -1.20000
AFIX   0
C16   1    0.314526    0.978116    0.545791    11.00000    0.03869    0.03997 =
         0.02675   -0.00499    0.01791   -0.00123
C21   1    0.120206    0.598497    0.441456    11.00000    0.02834    0.02643 =
         0.02055   -0.00243    0.01341   -0.00429
C22   1    0.142272    0.493099    0.449717    11.00000    0.04910    0.02695 =
         0.03170   -0.00078    0.02425   -0.00002
C23   1    0.070282    0.423979    0.404358    11.00000    0.07121    0.02933 =
         0.04550   -0.00634    0.03390   -0.01038
AFIX  43
H23   2    0.082309    0.351330    0.408117    11.00000   -1.20000
AFIX   0
C24   1   -0.016763    0.457832    0.354839    11.00000    0.05346    0.05209 =
         0.04195   -0.01322    0.02279   -0.02708
AFIX  43
H24   2   -0.064200    0.408747    0.323803    11.00000   -1.20000
AFIX   0
C25   1   -0.036946    0.562451    0.349159    11.00000    0.03215    0.05909 =
         0.02970   -0.00445    0.01333   -0.01269
AFIX  43
H25   2   -0.098291    0.584501    0.315443    11.00000   -1.20000
AFIX   0
C26   1    0.031516    0.636446    0.392267    11.00000    0.02525    0.03880 =
         0.02182    0.00337    0.01215   -0.00279
C121  1    0.490946    0.756465    0.630227    11.00000    0.02546    0.05679 =
         0.04778    0.01604    0.01224    0.00214
AFIX  13
H121  2    0.443997    0.703240    0.592955    11.00000   -1.20000
AFIX   0
C122  1    0.517507    0.739228    0.733622    11.00000    0.05258    0.10330 =
         0.04445    0.02616   -0.00190   -0.00971
AFIX 137
H12A  2    0.554539    0.797845    0.770788    11.00000   -1.50000
H12B  2    0.552268    0.674483    0.755722    11.00000   -1.50000
H12C  2    0.462562    0.734420    0.739948    11.00000   -1.50000
AFIX   0
C123  1    0.571382    0.738944    0.613362    11.00000    0.03675    0.07426 =
         0.11690    0.02298    0.04186    0.01524
AFIX 137
H12D  2    0.552118    0.748180    0.547014    11.00000   -1.50000
H12E  2    0.594611    0.668073    0.632365    11.00000   -1.50000
H12F  2    0.619220    0.789295    0.649845    11.00000   -1.50000
AFIX   0
C161  1    0.215687    0.994309    0.518978    11.00000    0.04452    0.03595 =
         0.05661   -0.00204    0.02512    0.00452
AFIX  13
H161  2    0.184493    0.925324    0.499750    11.00000   -1.20000
AFIX   0
C162  1    0.210272    1.030722    0.605143    11.00000    0.08184    0.06885 =
         0.08123    0.02180    0.06233    0.02828
AFIX 137
H16A  2    0.239179    0.978969    0.654880    11.00000   -1.50000
H16B  2    0.146592    1.038865    0.589513    11.00000   -1.50000
H16C  2    0.241575    1.097665    0.626251    11.00000   -1.50000
AFIX   0
C163  1    0.165297    1.069940    0.440155    11.00000    0.06338    0.09844 =
         0.05877    0.01090    0.03043    0.03392
AFIX 137
H16D  2    0.187790    1.140669    0.461079    11.00000   -1.50000
H16E  2    0.100401    1.066905    0.420677    11.00000   -1.50000
H16F  2    0.174963    1.051383    0.387500    11.00000   -1.50000
AFIX   0
C221  1    0.238881    0.453795    0.507306    11.00000    0.05939    0.03752 =
         0.05519    0.01151    0.03115    0.02090
AFIX  13
H221  2    0.280503    0.514851    0.522188    11.00000   -1.20000
AFIX   0
C222  1    0.264752    0.373781    0.453982    11.00000    0.09145    0.05921 =
         0.12018   -0.01098    0.06894    0.02023
AFIX 137
H22A  2    0.234798    0.307268    0.450804    11.00000   -1.50000
H22B  2    0.330605    0.363804    0.486439    11.00000   -1.50000
H22C  2    0.245320    0.399343    0.390763    11.00000   -1.50000
AFIX   0
C223  1    0.251295    0.408697    0.600384    11.00000    0.09012    0.08906 =
         0.07308    0.04463    0.04286    0.04716
AFIX 137
H22D  2    0.228066    0.458477    0.629202    11.00000   -1.50000
H22E  2    0.315820    0.396055    0.642398    11.00000   -1.50000
H22F  2    0.217861    0.342995    0.588505    11.00000   -1.50000
AFIX   0
C261  1    0.010774    0.751680    0.386070    11.00000    0.02685    0.04153 =
         0.03739    0.00368    0.01611    0.00699
AFIX  13
H261  2    0.064273    0.789132    0.389132    11.00000   -1.20000
AFIX   0
C262  1   -0.071343    0.783846    0.295699    11.00000    0.04668    0.07204 =
         0.04616    0.01737    0.02247    0.02153
AFIX 137
H26A  2   -0.066949    0.753845    0.242950    11.00000   -1.50000
H26B  2   -0.073543    0.859977    0.290646    11.00000   -1.50000
H26C  2   -0.126552    0.758484    0.295158    11.00000   -1.50000
AFIX   0
C263  1   -0.000779    0.789885    0.469107    11.00000    0.05101    0.06000 =
         0.04705   -0.00214    0.02506    0.01795
AFIX 137
H26D  2   -0.055545    0.758903    0.465696    11.00000   -1.50000
H26E  2   -0.006261    0.865963    0.466867    11.00000   -1.50000
H26F  2    0.052130    0.769066    0.527517    11.00000   -1.50000

AFIX   0
HKLF 4


REM  JH212 in P2(1)/c at -100C CAP+erm set by Moritz
REM wR2 = 0.0923, GooF = S = 1.182, Restrained GooF = 1.182 for all data
REM R1 = 0.0394 for 5983 Fo > 4sig(Fo) and 0.0440 for all 6597 data
REM 306 parameters refined using 0 restraints

END

WGHT      0.0000     14.1543

REM Highest difference peak  1.222,  deepest hole -1.602,  1-sigma level  0.112
Q1    1   0.3688  0.6704  0.4118  11.00000  0.05    1.22
Q2    1   0.3321  0.5958  0.3858  11.00000  0.05    1.19
Q3    1   0.1710  0.6256  0.2828  11.00000  0.05    1.09
Q4    1   0.2807  0.8881  0.5710  11.00000  0.05    0.74
Q5    1   0.3205  0.8496  0.3656  11.00000  0.05    0.61
Q6    1   0.3673  0.6219  0.3325  11.00000  0.05    0.58
Q7    1   0.4610  0.6217  0.4197  11.00000  0.05    0.58
Q8    1   0.1297  0.6662  0.4997  11.00000  0.05    0.55
Q9    1  -0.0493  0.3490  0.2576  11.00000  0.05    0.54
Q10   1   0.3853  0.5866  0.4417  11.00000  0.05    0.54
;
_shelx_res_checksum              48381
_chemical_properties_physical    Air-sensitive,Moisture-sensitive
####################################################################### 
# 
# This file contains crystal structure data downloaded from the 
# Cambridge Structural Database (CSD) hosted by the Cambridge 
# Crystallographic Data Centre (CCDC).
# 
# Full information about CCDC data access policies and citation 
# guidelines are available at http://www.ccdc.cam.ac.uk/access/V1 
# 
# Audit and citation data items may have been added by the CCDC. 
# Please retain this information to preserve the provenance of 
# this file and to allow appropriate attribution of the data. 
# 
#######################################################################

data_8_wa3697_JH388
_database_code_depnum_ccdc_archive 'CCDC 2470884'
loop_
_audit_author_name
_audit_author_address
'Alexander Virovets'
;Goethe University of Frankfurt
Germany
;
_audit_update_record             
;
2025-07-08 deposited with the CCDC.	2025-09-10 downloaded from the CCDC.
;

_audit_creation_method           SHELXL-2019/3
_shelx_SHELXL_version_number     2019/3
_chemical_name_systematic        ?
_chemical_name_common            ?
_chemical_melting_point          ?
_chemical_formula_moiety         'C10 H12 B Cl5 S Si'
_chemical_formula_sum            'C10 H12 B Cl5 S Si'
_chemical_formula_weight         380.41

loop_
_atom_type_symbol
_atom_type_description
_atom_type_scat_dispersion_real
_atom_type_scat_dispersion_imag
_atom_type_scat_source
C C 0.0033 0.0016 'International Tables Vol C Tables 4.2.6.8 and 6.1.1.4'
H H 0.0000 0.0000 'International Tables Vol C Tables 4.2.6.8 and 6.1.1.4'
B B 0.0013 0.0007 'International Tables Vol C Tables 4.2.6.8 and 6.1.1.4'
Si Si 0.0817 0.0704 'International Tables Vol C Tables 4.2.6.8 and 6.1.1.4'
S S 0.1246 0.1234 'International Tables Vol C Tables 4.2.6.8 and 6.1.1.4'
Cl Cl 0.1484 0.1585 'International Tables Vol C Tables 4.2.6.8 and 6.1.1.4'

_space_group_crystal_system      monoclinic
_space_group_IT_number           14
_space_group_name_H-M_alt        'P 21/c'
_space_group_name_Hall           '-P 2ybc'

_shelx_space_group_comment       
;
The symmetry employed for this shelxl refinement is uniquely defined
by the following loop, which should always be used as a source of
symmetry information in preference to the above space-group names.
They are only intended as comments.
;

loop_
_space_group_symop_operation_xyz
'x, y, z'
'-x, y+1/2, -z+1/2'
'-x, -y, -z'
'x, -y-1/2, z-1/2'

_cell_length_a                   12.8770(9)
_cell_length_b                   9.8069(6)
_cell_length_c                   13.5196(10)
_cell_angle_alpha                90
_cell_angle_beta                 102.896(7)
_cell_angle_gamma                90
_cell_volume                     1664.2(2)
_cell_formula_units_Z            4
_cell_measurement_temperature    173(2)
_cell_measurement_reflns_used    2799
_cell_measurement_theta_min      2.6270
_cell_measurement_theta_max      26.8080

_exptl_crystal_description       block
_exptl_crystal_colour            colourless
_exptl_crystal_density_meas      ?
_exptl_crystal_density_method    ?
_exptl_crystal_density_diffrn    1.518
_exptl_crystal_F_000             768
_exptl_transmission_factor_min   ?
_exptl_transmission_factor_max   ?
_exptl_crystal_size_max          0.110
_exptl_crystal_size_mid          0.080
_exptl_crystal_size_min          0.060
_exptl_absorpt_coefficient_mu    1.048
_shelx_estimated_absorpt_T_min   0.893
_shelx_estimated_absorpt_T_max   0.940
_exptl_absorpt_correction_T_min  0.77525
_exptl_absorpt_correction_T_max  1.00000
_exptl_absorpt_correction_type   multi-scan
_exptl_absorpt_process_details   
;
CrysAlisPro 1.171.42.43a (Rigaku Oxford Diffraction, 2022)
Empirical absorption correction using spherical harmonics,
implemented in SCALE3 ABSPACK scaling algorithm.
;
loop_
_twin_individual_id
_twin_individual_mass_fraction_refined
_oxdiff_twin_reflns_isolated
_oxdiff_twin_reflns_overlapped
_twin_individual_twin_lattice_type
_twin_individual_twin_matrix_11
_twin_individual_twin_matrix_12
_twin_individual_twin_matrix_13
_twin_individual_twin_matrix_21
_twin_individual_twin_matrix_22
_twin_individual_twin_matrix_23
_twin_individual_twin_matrix_31
_twin_individual_twin_matrix_32
_twin_individual_twin_matrix_33
1 0.7730 5460 10388 ref 1.0000 0.0000 0.0000 0.0000 1.0000 0.0000 0.0000 0.0000
1.0000
2 0.2270 5449 10388 nmt -0.9998 0.0007 -0.4266 0.0001 -1.0007 -0.0008 -0.0007
-0.0004 1.0000
_oxdiff_twin_integration_method  simultaneous
_twin_special_details            
;
Component 2 rotated by 179.9940\% 
around [-0.21 -0.00 0.98] (reciprocal) or [-0.00 -0.00 1.00] (direct)
;

_diffrn_ambient_temperature      173(2)
_diffrn_radiation_wavelength     0.71073
_diffrn_radiation_type           MoK\a
_diffrn_measurement_device       '2-circle goniometer'
_diffrn_measurement_device_type  'STOE IPDS II two-circle-diffractometer'
_diffrn_detector                 'image plate'
_diffrn_detector_type            'STOE image plate (34 cm diameter)'
_diffrn_detector_area_resol_mean 6.67
_diffrn_source                   'Genix 3D I\mS microfocus X-ray source'
_diffrn_radiation_monochromator  mirror
_diffrn_measurement_method       \w
_diffrn_reflns_number            3701
_diffrn_reflns_av_unetI/netI     0.1067
_diffrn_reflns_av_R_equivalents  0.1015
_diffrn_reflns_limit_h_min       -15
_diffrn_reflns_limit_h_max       15
_diffrn_reflns_limit_k_min       -11
_diffrn_reflns_limit_k_max       11
_diffrn_reflns_limit_l_min       -16
_diffrn_reflns_limit_l_max       16
_diffrn_reflns_theta_min         2.589
_diffrn_reflns_theta_max         25.679
_diffrn_reflns_theta_full        25.242
_diffrn_measured_fraction_theta_max 0.998
_diffrn_measured_fraction_theta_full 0.998
_diffrn_reflns_Laue_measured_fraction_max 0.998
_diffrn_reflns_Laue_measured_fraction_full 0.998
_diffrn_reflns_point_group_measured_fraction_max 0.998
_diffrn_reflns_point_group_measured_fraction_full 0.998
_reflns_number_total             3701
_reflns_number_gt                2103
_reflns_threshold_expression     'I > 2\s(I)'
_reflns_Friedel_coverage         0.000
_reflns_Friedel_fraction_max     .
_reflns_Friedel_fraction_full    .

_reflns_special_details          
;
 _reflns_Friedel_fraction is defined as the number of unique
 Friedel pairs measured divided by the number that would be
 possible theoretically, ignoring centric projections and
 systematic absences. Completness statistics refer to single and
 composite reflections containing twin component 1 only.
 The non-overlapping reflections from the 2nd, minor component were removed
 using HKLF5tools routine:
https://www.uni-marburg.de/en/fb15/researchgroups/ag-kraus/research/hklf5tools
;

_computing_data_collection       'X-Area (Stoe & Cie, 2001)'
_computing_cell_refinement       'CrysAlisPro 1.171.42.43a (Rigaku OD, 2022)'
_computing_data_reduction        'CrysAlisPro 1.171.42.43a (Rigaku OD, 2022)'
_computing_structure_solution    'SHELXT (G. M. Sheldrick, 2015)'
_computing_structure_refinement  'SHELXL-2019/2 (Sheldrick, 2019)'
_computing_molecular_graphics    ?
_computing_publication_material  'IUCr PublCIF online service'

_refine_special_details          'Refined as a 2-component twin.,Twin'
_refine_ls_structure_factor_coef Fsqd
_refine_ls_matrix_type           full
_refine_ls_weighting_scheme      calc
_refine_ls_weighting_details     
'w=1/[\s^2^(Fo^2^)+(0.0310P)^2^] where P=(Fo^2^+2Fc^2^)/3'
_atom_sites_solution_primary     dual
_atom_sites_solution_secondary   difmap
_atom_sites_solution_hydrogens   geom
_refine_ls_hydrogen_treatment    constr
_refine_ls_extinction_method     none
_refine_ls_extinction_coef       .
_refine_ls_number_reflns         3701
_refine_ls_number_parameters     190
_refine_ls_number_restraints     6
_refine_ls_R_factor_all          0.0688
_refine_ls_R_factor_gt           0.0366
_refine_ls_wR_factor_ref         0.0682
_refine_ls_wR_factor_gt          0.0647
_refine_ls_goodness_of_fit_ref   0.718
_refine_ls_restrained_S_all      0.717
_refine_ls_shift/su_max          0.000
_refine_ls_shift/su_mean         0.000

loop_
_atom_site_label
_atom_site_type_symbol
_atom_site_fract_x
_atom_site_fract_y
_atom_site_fract_z
_atom_site_U_iso_or_equiv
_atom_site_adp_type
_atom_site_occupancy
_atom_site_site_symmetry_order
_atom_site_calc_flag
_atom_site_refinement_flags_posn
_atom_site_refinement_flags_adp
_atom_site_refinement_flags_occupancy
_atom_site_disorder_assembly
_atom_site_disorder_group
B1 B 0.2041(3) 0.4219(4) 0.3390(3) 0.0325(10) Uani 1 1 d . . . . .
Cl1 Cl 0.12251(7) 0.26545(9) 0.29013(8) 0.0452(3) Uani 1 1 d . . . . .
Cl2 Cl 0.14954(7) 0.57135(9) 0.25939(7) 0.0380(2) Uani 1 1 d . . . . .
Si1 Si 0.35124(7) 0.38507(10) 0.31767(8) 0.0309(3) Uani 1 1 d . . . . .
Cl3 Cl 0.42154(7) 0.22082(11) 0.40154(8) 0.0551(3) Uani 1 1 d . . . . .
Cl4 Cl 0.36016(8) 0.33990(11) 0.17214(8) 0.0533(3) Uani 1 1 d . . . . .
Cl5 Cl 0.45304(7) 0.54669(11) 0.35929(9) 0.0551(3) Uani 1 1 d . . . . .
C1 C 0.2089(2) 0.4342(4) 0.4568(3) 0.0345(9) Uani 1 1 d . . . . .
H1 H 0.216096 0.349059 0.491230 0.041 Uiso 1 1 calc R U . . .
C2 C 0.2047(2) 0.5410(4) 0.5171(3) 0.0304(9) Uani 1 1 d . . . . .
S1 S 0.21680(9) 0.49899(11) 0.64848(8) 0.0507(3) Uani 1 1 d . . . . .
C3 C 0.3122(3) 0.6157(5) 0.7177(3) 0.0720(16) Uani 1 1 d . . . . .
H3A H 0.380820 0.602158 0.699219 0.108 Uiso 1 1 calc R U . . .
H3B H 0.320482 0.599757 0.790654 0.108 Uiso 1 1 calc R U . . .
H3C H 0.287646 0.709332 0.701427 0.108 Uiso 1 1 calc R U . . .
C4 C 0.1004(3) 0.5684(4) 0.6783(3) 0.0496(11) Uani 1 1 d . . . . .
H4A H 0.093295 0.664333 0.657583 0.050 Uiso 1 1 calc R U . . .
H4B H 0.105752 0.561895 0.751645 0.075 Uiso 1 1 calc R U . . .
H4C H 0.037902 0.517433 0.642337 0.075 Uiso 1 1 calc R U . . .
C11A C 0.1967(5) 0.6854(10) 0.4938(19) 0.0275(14) Uani 0.754(12) 1 d D . P A 1
C12A C 0.1002(7) 0.7549(7) 0.4635(5) 0.0427(18) Uani 0.754(12) 1 d D . P A 1
H12A H 0.035492 0.705182 0.454816 0.051 Uiso 0.754(12) 1 calc R U P A 1
C13A C 0.0960(8) 0.8933(8) 0.4456(5) 0.055(3) Uani 0.754(12) 1 d . . P A 1
H13A H 0.029126 0.937263 0.423564 0.066 Uiso 0.754(12) 1 calc R U P A 1
C14A C 0.1872(9) 0.9667(9) 0.4596(6) 0.066(4) Uani 0.754(12) 1 d . . P A 1
H14A H 0.184554 1.062885 0.451027 0.079 Uiso 0.754(12) 1 calc R U P A 1
C15A C 0.2854(8) 0.8998(6) 0.4867(5) 0.059(2) Uani 0.754(12) 1 d . . P A 1
H15A H 0.349529 0.950531 0.494159 0.071 Uiso 0.754(12) 1 calc R U P A 1
C16A C 0.2899(7) 0.7604(7) 0.5029(5) 0.0408(17) Uani 0.754(12) 1 d D . P A 1
H16A H 0.356978 0.715795 0.520164 0.049 Uiso 0.754(12) 1 calc R U P A 1
C12B C 0.0652(13) 0.724(2) 0.4685(16) 0.018(5) Uiso 0.246(12) 1 d D . P A 2
H12B H 0.015052 0.653268 0.468231 0.022 Uiso 0.246(12) 1 calc R U P A 2
C13B C 0.0328(16) 0.854(2) 0.4490(12) 0.036(5) Uiso 0.246(12) 1 d . . P A 2
H13B H -0.040962 0.874895 0.436680 0.043 Uiso 0.246(12) 1 calc R U P A 2
C14B C 0.1069(19) 0.959(2) 0.4465(16) 0.032(6) Uiso 0.246(12) 1 d . . P A 2
H14B H 0.082882 1.049969 0.432930 0.038 Uiso 0.246(12) 1 calc R U P A 2
C15B C 0.216(2) 0.929(2) 0.464(2) 0.020(6) Uiso 0.246(12) 1 d . . P A 2
H15B H 0.265850 0.998589 0.458557 0.024 Uiso 0.246(12) 1 calc R U P A 2
C16B C 0.2503(16) 0.797(2) 0.4896(17) 0.032(6) Uiso 0.246(12) 1 d D . P A 2
H16B H 0.324043 0.775712 0.507132 0.039 Uiso 0.246(12) 1 calc R U P A 2
C11B C 0.1738(16) 0.697(4) 0.489(6) 0.0275(14) Uani 0.246(12) 1 d D . P A 2

loop_
_atom_site_aniso_label
_atom_site_aniso_U_11
_atom_site_aniso_U_22
_atom_site_aniso_U_33
_atom_site_aniso_U_23
_atom_site_aniso_U_13
_atom_site_aniso_U_12
B1 0.038(2) 0.017(2) 0.045(3) 0.001(2) 0.015(2) 0.0022(18)
Cl1 0.0414(5) 0.0268(5) 0.0707(8) -0.0092(5) 0.0194(5) -0.0044(4)
Cl2 0.0466(5) 0.0287(5) 0.0388(6) 0.0029(5) 0.0096(4) 0.0058(4)
Si1 0.0337(5) 0.0283(6) 0.0330(7) -0.0020(5) 0.0127(5) -0.0001(4)
Cl3 0.0499(6) 0.0476(7) 0.0671(8) 0.0170(6) 0.0117(5) 0.0152(5)
Cl4 0.0636(6) 0.0634(8) 0.0392(7) -0.0072(6) 0.0249(5) 0.0010(6)
Cl5 0.0445(5) 0.0461(7) 0.0777(9) -0.0161(6) 0.0201(6) -0.0130(5)
C1 0.039(2) 0.026(2) 0.045(3) 0.009(2) 0.0250(18) 0.0097(16)
C2 0.0256(17) 0.035(2) 0.034(2) 0.0063(19) 0.0139(16) 0.0051(15)
S1 0.0784(7) 0.0423(7) 0.0402(7) 0.0127(6) 0.0324(6) 0.0272(6)
C3 0.037(2) 0.148(5) 0.029(3) -0.008(3) 0.0020(19) 0.017(3)
C4 0.059(2) 0.051(3) 0.049(3) -0.014(2) 0.032(2) -0.010(2)
C11A 0.038(4) 0.021(3) 0.023(3) 0.001(3) 0.005(6) 0.008(3)
C12A 0.051(5) 0.040(5) 0.035(4) -0.007(3) 0.005(3) 0.005(4)
C13A 0.102(8) 0.032(5) 0.026(4) -0.007(3) 0.002(4) 0.025(5)
C14A 0.131(13) 0.026(5) 0.041(5) 0.000(4) 0.021(6) 0.023(5)
C15A 0.101(7) 0.035(4) 0.044(4) -0.014(3) 0.023(4) -0.028(4)
C16A 0.067(5) 0.027(4) 0.032(4) -0.002(3) 0.017(3) -0.007(3)
C11B 0.038(4) 0.021(3) 0.023(3) 0.001(3) 0.005(6) 0.008(3)

_geom_special_details            
;
 All esds (except the esd in the dihedral angle between two l.s. planes)
 are estimated using the full covariance matrix.  The cell esds are taken
 into account individually in the estimation of esds in distances, angles
 and torsion angles; correlations between esds in cell parameters are only
 used when they are defined by crystal symmetry.  An approximate (isotropic)
 treatment of cell esds is used for estimating esds involving l.s. planes.
;

loop_
_geom_bond_atom_site_label_1
_geom_bond_atom_site_label_2
_geom_bond_distance
_geom_bond_site_symmetry_2
_geom_bond_publ_flag
B1 C1 1.584(5) . ?
B1 Cl2 1.861(4) . ?
B1 Cl1 1.893(4) . ?
B1 Si1 2.013(4) . ?
Si1 Cl4 2.0449(14) . ?
Si1 Cl5 2.0538(13) . ?
Si1 Cl3 2.0595(14) . ?
C1 C2 1.335(5) . ?
C1 H1 0.9500 . ?
C2 C11A 1.450(10) . ?
C2 C11B 1.61(3) . ?
C2 S1 1.796(4) . ?
S1 C4 1.773(3) . ?
S1 C3 1.784(4) . ?
C3 H3A 0.9800 . ?
C3 H3B 0.9800 . ?
C3 H3C 0.9800 . ?
C4 H4A 0.9800 . ?
C4 H4B 0.9800 . ?
C4 H4C 0.9800 . ?
C11A C16A 1.390(7) . ?
C11A C12A 1.395(8) . ?
C12A C13A 1.378(10) . ?
C12A H12A 0.9500 . ?
C13A C14A 1.355(11) . ?
C13A H13A 0.9500 . ?
C14A C15A 1.398(11) . ?
C14A H14A 0.9500 . ?
C15A C16A 1.384(8) . ?
C15A H15A 0.9500 . ?
C16A H16A 0.9500 . ?
C12B C13B 1.34(3) . ?
C12B C11B 1.390(16) . ?
C12B H12B 0.9500 . ?
C13B C14B 1.41(3) . ?
C13B H13B 0.9500 . ?
C14B C15B 1.40(3) . ?
C14B H14B 0.9500 . ?
C15B C16B 1.39(3) . ?
C15B H15B 0.9500 . ?
C16B C11B 1.389(16) . ?
C16B H16B 0.9500 . ?

loop_
_geom_angle_atom_site_label_1
_geom_angle_atom_site_label_2
_geom_angle_atom_site_label_3
_geom_angle
_geom_angle_site_symmetry_1
_geom_angle_site_symmetry_3
_geom_angle_publ_flag
C1 B1 Cl2 116.5(3) . . ?
C1 B1 Cl1 107.9(3) . . ?
Cl2 B1 Cl1 109.2(2) . . ?
C1 B1 Si1 109.3(2) . . ?
Cl2 B1 Si1 107.70(19) . . ?
Cl1 B1 Si1 105.74(19) . . ?
B1 Si1 Cl4 115.71(14) . . ?
B1 Si1 Cl5 112.72(13) . . ?
Cl4 Si1 Cl5 105.15(6) . . ?
B1 Si1 Cl3 111.94(13) . . ?
Cl4 Si1 Cl3 104.36(6) . . ?
Cl5 Si1 Cl3 106.11(6) . . ?
C2 C1 B1 132.5(4) . . ?
C2 C1 H1 113.8 . . ?
B1 C1 H1 113.8 . . ?
C1 C2 C11A 130.2(10) . . ?
C1 C2 C11B 130(3) . . ?
C1 C2 S1 114.7(3) . . ?
C11A C2 S1 115.1(10) . . ?
C11B C2 S1 114(3) . . ?
C4 S1 C3 98.74(19) . . ?
C4 S1 C2 104.25(18) . . ?
C3 S1 C2 105.65(19) . . ?
S1 C3 H3A 109.5 . . ?
S1 C3 H3B 109.5 . . ?
H3A C3 H3B 109.5 . . ?
S1 C3 H3C 109.5 . . ?
H3A C3 H3C 109.5 . . ?
H3B C3 H3C 109.5 . . ?
S1 C4 H4A 109.5 . . ?
S1 C4 H4B 109.5 . . ?
H4A C4 H4B 109.5 . . ?
S1 C4 H4C 109.5 . . ?
H4A C4 H4C 109.5 . . ?
H4B C4 H4C 109.5 . . ?
C16A C11A C12A 117.5(8) . . ?
C16A C11A C2 118.7(6) . . ?
C12A C11A C2 123.8(6) . . ?
C13A C12A C11A 122.0(8) . . ?
C13A C12A H12A 119.0 . . ?
C11A C12A H12A 119.0 . . ?
C14A C13A C12A 120.0(9) . . ?
C14A C13A H13A 120.0 . . ?
C12A C13A H13A 120.0 . . ?
C13A C14A C15A 119.5(9) . . ?
C13A C14A H14A 120.3 . . ?
C15A C14A H14A 120.3 . . ?
C16A C15A C14A 120.6(8) . . ?
C16A C15A H15A 119.7 . . ?
C14A C15A H15A 119.7 . . ?
C15A C16A C11A 120.3(8) . . ?
C15A C16A H16A 119.9 . . ?
C11A C16A H16A 119.9 . . ?
C13B C12B C11B 118.4(19) . . ?
C13B C12B H12B 120.8 . . ?
C11B C12B H12B 120.8 . . ?
C12B C13B C14B 120.9(16) . . ?
C12B C13B H13B 119.6 . . ?
C14B C13B H13B 119.6 . . ?
C15B C14B C13B 120.1(19) . . ?
C15B C14B H14B 119.9 . . ?
C13B C14B H14B 119.9 . . ?
C16B C15B C14B 119(2) . . ?
C16B C15B H15B 120.4 . . ?
C14B C15B H15B 120.4 . . ?
C15B C16B C11B 118(2) . . ?
C15B C16B H16B 120.9 . . ?
C11B C16B H16B 120.9 . . ?
C16B C11B C12B 123(2) . . ?
C16B C11B C2 122.3(18) . . ?
C12B C11B C2 114.6(18) . . ?

loop_
_geom_torsion_atom_site_label_1
_geom_torsion_atom_site_label_2
_geom_torsion_atom_site_label_3
_geom_torsion_atom_site_label_4
_geom_torsion
_geom_torsion_site_symmetry_1
_geom_torsion_site_symmetry_2
_geom_torsion_site_symmetry_3
_geom_torsion_site_symmetry_4
_geom_torsion_publ_flag
Cl2 B1 C1 C2 -18.1(5) . . . . ?
Cl1 B1 C1 C2 -141.2(3) . . . . ?
Si1 B1 C1 C2 104.3(4) . . . . ?
B1 C1 C2 C11A -1.7(7) . . . . ?
B1 C1 C2 C11B 11.4(11) . . . . ?
B1 C1 C2 S1 -178.6(3) . . . . ?
C1 C2 S1 C4 -123.7(3) . . . . ?
C11A C2 S1 C4 58.9(4) . . . . ?
C11B C2 S1 C4 47.9(8) . . . . ?
C1 C2 S1 C3 132.8(3) . . . . ?
C11A C2 S1 C3 -44.7(4) . . . . ?
C11B C2 S1 C3 -55.7(8) . . . . ?
C1 C2 C11A C16A -90.7(18) . . . . ?
S1 C2 C11A C16A 86.3(18) . . . . ?
C1 C2 C11A C12A 89.9(19) . . . . ?
S1 C2 C11A C12A -93.2(19) . . . . ?
C16A C11A C12A C13A -2(2) . . . . ?
C2 C11A C12A C13A 177.6(13) . . . . ?
C11A C12A C13A C14A -1.4(16) . . . . ?
C12A C13A C14A C15A 3.5(11) . . . . ?
C13A C14A C15A C16A -2.3(10) . . . . ?
C14A C15A C16A C11A -1.0(15) . . . . ?
C12A C11A C16A C15A 3(2) . . . . ?
C2 C11A C16A C15A -176.4(12) . . . . ?
C11B C12B C13B C14B 2(5) . . . . ?
C12B C13B C14B C15B 0(3) . . . . ?
C13B C14B C15B C16B -4(4) . . . . ?
C14B C15B C16B C11B 5(5) . . . . ?
C15B C16B C11B C12B -3(9) . . . . ?
C15B C16B C11B C2 180(4) . . . . ?
C13B C12B C11B C16B 0(9) . . . . ?
C13B C12B C11B C2 177(3) . . . . ?
C1 C2 C11B C16B -98(6) . . . . ?
S1 C2 C11B C16B 92(6) . . . . ?
C1 C2 C11B C12B 85(6) . . . . ?
S1 C2 C11B C12B -85(6) . . . . ?

_refine_diff_density_max         0.309
_refine_diff_density_min         -0.229
_refine_diff_density_rms         0.060

_shelx_res_file                  
;
TITL JH388 in P2(1)/c at -100C HKLF5tools
    fin.res
    created by SHELXL-2019/3 at 11:12:16 on 14-Mar-2025
CELL 0.71073  12.87698   9.80688  13.51963  90.0000 102.8957  90.0000
ZERR    4.00   0.00086   0.00064   0.00097   0.0000   0.0071   0.0000
LATT 1
SYMM -X,0.5+Y,0.5-Z
SFAC C H B Si S Cl
UNIT 40 48 4 4 4 20
EADP C11B C11A
SADI C16A C11A C16B C11B C12A C11A C12B C11B

ACTA
L.S. 10
FMAP 2
PLAN 10
SIZE 0.08 0.11 0.06
TEMP -100
REM colourless block
CONF
BOND $H
SHEL 999 0.82

WGHT    0.031000
BASF   0.14450
FVAR       0.40668   0.75362
B1    3    0.204052    0.421884    0.339031    11.00000    0.03776    0.01735 =
         0.04495    0.00121    0.01495    0.00221
CL1   6    0.122510    0.265450    0.290128    11.00000    0.04144    0.02677 =
         0.07073   -0.00921    0.01944   -0.00444
CL2   6    0.149540    0.571351    0.259393    11.00000    0.04664    0.02872 =
         0.03875    0.00289    0.00959    0.00582
SI1   4    0.351239    0.385073    0.317674    11.00000    0.03373    0.02828 =
         0.03299   -0.00205    0.01266   -0.00014
CL3   6    0.421536    0.220825    0.401537    11.00000    0.04985    0.04757 =
         0.06711    0.01698    0.01167    0.01516
CL4   6    0.360157    0.339899    0.172142    11.00000    0.06356    0.06338 =
         0.03923   -0.00721    0.02494    0.00098
CL5   6    0.453042    0.546694    0.359289    11.00000    0.04451    0.04614 =
         0.07773   -0.01606    0.02014   -0.01303
C1    1    0.208858    0.434167    0.456810    11.00000    0.03915    0.02644 =
         0.04523    0.00941    0.02504    0.00973
AFIX  43
H1    2    0.216096    0.349059    0.491230    11.00000   -1.20000
AFIX   0
C2    1    0.204705    0.540956    0.517076    11.00000    0.02561    0.03467 =
         0.03434    0.00629    0.01391    0.00513
S1    5    0.216800    0.498988    0.648475    11.00000    0.07845    0.04234 =
         0.04022    0.01268    0.03241    0.02722
C3    1    0.312183    0.615709    0.717749    11.00000    0.03714    0.14756 =
         0.02887   -0.00799    0.00197    0.01662
AFIX 137
H3A   2    0.380820    0.602158    0.699219    11.00000   -1.50000
H3B   2    0.320482    0.599757    0.790654    11.00000   -1.50000
H3C   2    0.287646    0.709332    0.701427    11.00000   -1.50000
AFIX   0
C4    1    0.100427    0.568425    0.678350    11.00000    0.05855    0.05086 =
         0.04863   -0.01409    0.03191   -0.01021
AFIX 137
H4A   2    0.093295    0.664333    0.657583    11.00000   10.05000
H4B   2    0.105752    0.561895    0.751645    11.00000   -1.50000
H4C   2    0.037902    0.517433    0.642337    11.00000   -1.50000
AFIX   0
PART 1
C11A  1    0.196660    0.685386    0.493844    21.00000    0.03778    0.02077 =
         0.02317    0.00095    0.00526    0.00811
C12A  1    0.100232    0.754861    0.463471    21.00000    0.05138    0.03960 =
         0.03494   -0.00656    0.00489    0.00502
AFIX  43
H12A  2    0.035492    0.705182    0.454816    21.00000   -1.20000
AFIX   0
C13A  1    0.096027    0.893285    0.445650    21.00000    0.10187    0.03157 =
         0.02650   -0.00744    0.00189    0.02498
AFIX  43
H13A  2    0.029126    0.937263    0.423564    21.00000   -1.20000
AFIX   0
C14A  1    0.187242    0.966707    0.459605    21.00000    0.13132    0.02564 =
         0.04064   -0.00030    0.02098    0.02288
AFIX  43
H14A  2    0.184554    1.062885    0.451027    21.00000   -1.20000
AFIX   0
C15A  1    0.285390    0.899823    0.486735    21.00000    0.10112    0.03510 =
         0.04444   -0.01354    0.02293   -0.02776
AFIX  43
H15A  2    0.349529    0.950531    0.494159    21.00000   -1.20000
AFIX   0
C16A  1    0.289885    0.760425    0.502858    21.00000    0.06653    0.02664 =
         0.03197   -0.00155    0.01652   -0.00695
AFIX  43
H16A  2    0.356978    0.715795    0.520164    21.00000   -1.20000
AFIX   0
PART 0
PART 2
C12B  1    0.065206    0.724378    0.468472   -21.00000    0.01848
AFIX  43
H12B  2    0.015052    0.653268    0.468231   -21.00000   -1.20000
AFIX   0
C13B  1    0.032830    0.853887    0.448969   -21.00000    0.03561
AFIX  43
H13B  2   -0.040962    0.874895    0.436680   -21.00000   -1.20000
AFIX   0
C14B  1    0.106904    0.958854    0.446518   -21.00000    0.03155
AFIX  43
H14B  2    0.082882    1.049969    0.432930   -21.00000   -1.20000
AFIX   0
C15B  1    0.216028    0.929140    0.464092   -21.00000    0.02021
AFIX  43
H15B  2    0.265850    0.998589    0.458557   -21.00000   -1.20000
AFIX   0
C16B  1    0.250258    0.797133    0.489643   -21.00000    0.03227
AFIX  43
H16B  2    0.324043    0.775712    0.507132   -21.00000   -1.20000
AFIX   0
C11B  1    0.173819    0.697020    0.488995   -21.00000    0.03778    0.02077 =
         0.02317    0.00095    0.00526    0.00811
HKLF 5


REM  JH388 in P2(1)/c at -100C HKLF5tools
REM wR2 = 0.0682, GooF = S = 0.718, Restrained GooF = 0.717 for all data
REM R1 = 0.0366 for 2103 Fo > 4sig(Fo) and 0.0688 for all 3701 data
REM 190 parameters refined using 6 restraints

END

WGHT      0.0310      0.0000

REM Highest difference peak  0.309,  deepest hole -0.229,  1-sigma level  0.060
Q1    1   0.2678  0.3989  0.3138  11.00000  0.05    0.31
Q2    1   0.2752  0.3929  0.3393  11.00000  0.05    0.31
Q3    1   0.1088  0.2803  0.1991  11.00000  0.05    0.29
Q4    1   0.1437  0.6267  0.3162  11.00000  0.05    0.29
Q5    1   0.4128  0.3168  0.3697  11.00000  0.05    0.27
Q6    1   0.3710  0.4064  0.2411  11.00000  0.05    0.25
Q7    1   0.3800  0.4391  0.1648  11.00000  0.05    0.25
Q8    1   0.1530  0.5995  0.3418  11.00000  0.05    0.24
Q9    1   0.3011  0.3858  0.1712  11.00000  0.05    0.24
Q10   1   0.1385  0.5500  0.1777  11.00000  0.05    0.23
;
_shelx_res_checksum              89919
_chemical_properties_physical    Air-sensitive,Moisture-sensitive
####################################################################### 
# 
# This file contains crystal structure data downloaded from the 
# Cambridge Structural Database (CSD) hosted by the Cambridge 
# Crystallographic Data Centre (CCDC).
# 
# Full information about CCDC data access policies and citation 
# guidelines are available at http://www.ccdc.cam.ac.uk/access/V1 
# 
# Audit and citation data items may have been added by the CCDC. 
# Please retain this information to preserve the provenance of 
# this file and to allow appropriate attribution of the data. 
# 
#######################################################################

data_5_Py_wa3564_JH204
_database_code_depnum_ccdc_archive 'CCDC 2470881'
loop_
_audit_author_name
_audit_author_address
'Alexander Virovets'
;Goethe University of Frankfurt
Germany
;
_audit_update_record             
;
2025-07-08 deposited with the CCDC.	2025-09-10 downloaded from the CCDC.
;

_audit_creation_method           SHELXL-2019/3
_shelx_SHELXL_version_number     2019/3
_chemical_name_systematic        ?
_chemical_name_common            ?
_chemical_melting_point          ?
_chemical_formula_moiety         'C7 H9 B I5 N Si'
_chemical_formula_sum            'C7 H9 B I5 N Si'
_chemical_formula_weight         780.55

loop_
_atom_type_symbol
_atom_type_description
_atom_type_scat_dispersion_real
_atom_type_scat_dispersion_imag
_atom_type_scat_source
C C 0.0033 0.0016 'International Tables Vol C Tables 4.2.6.8 and 6.1.1.4'
H H 0.0000 0.0000 'International Tables Vol C Tables 4.2.6.8 and 6.1.1.4'
B B 0.0013 0.0007 'International Tables Vol C Tables 4.2.6.8 and 6.1.1.4'
N N 0.0061 0.0033 'International Tables Vol C Tables 4.2.6.8 and 6.1.1.4'
Si Si 0.0817 0.0704 'International Tables Vol C Tables 4.2.6.8 and 6.1.1.4'
I I -0.4742 1.8119 'International Tables Vol C Tables 4.2.6.8 and 6.1.1.4'

_space_group_crystal_system      monoclinic
_space_group_IT_number           14
_space_group_name_H-M_alt        'P 21/n'
_space_group_name_Hall           '-P 2yn'

_shelx_space_group_comment       
;
The symmetry employed for this shelxl refinement is uniquely defined
by the following loop, which should always be used as a source of
symmetry information in preference to the above space-group names.
They are only intended as comments.
;

loop_
_space_group_symop_operation_xyz
'x, y, z'
'-x+1/2, y+1/2, -z+1/2'
'-x, -y, -z'
'x-1/2, -y-1/2, z-1/2'

_cell_length_a                   6.88451(12)
_cell_length_b                   10.11785(18)
_cell_length_c                   24.8575(4)
_cell_angle_alpha                90
_cell_angle_beta                 96.7665(17)
_cell_angle_gamma                90
_cell_volume                     1719.43(5)
_cell_formula_units_Z            4
_cell_measurement_temperature    173(2)
_cell_measurement_reflns_used    14403
_cell_measurement_theta_min      3.0310
_cell_measurement_theta_max      29.4440

_exptl_crystal_description       needle
_exptl_crystal_colour            colourless
_exptl_crystal_density_meas      ?
_exptl_crystal_density_method    ?
_exptl_crystal_density_diffrn    3.015
_exptl_crystal_F_000             1368
_exptl_transmission_factor_min   ?
_exptl_transmission_factor_max   ?
_exptl_crystal_size_max          0.350
_exptl_crystal_size_mid          0.050
_exptl_crystal_size_min          0.030
_exptl_absorpt_coefficient_mu    9.090
_shelx_estimated_absorpt_T_min   0.143
_shelx_estimated_absorpt_T_max   0.772
_exptl_absorpt_correction_T_min  0.47399
_exptl_absorpt_correction_T_max  1.00000
_exptl_absorpt_correction_type   multi-scan
_exptl_absorpt_process_details   
;
CrysAlisPro 1.171.42.43a (Rigaku Oxford Diffraction, 2022)
Empirical absorption correction using spherical harmonics,
implemented in SCALE3 ABSPACK scaling algorithm.
;

_diffrn_ambient_temperature      173(2)
_diffrn_radiation_wavelength     0.71073
_diffrn_radiation_type           MoK\a
_diffrn_measurement_device       '2-circle goniometer'
_diffrn_measurement_device_type  'STOE IPDS II two-circle-diffractometer'
_diffrn_detector                 'image plate'
_diffrn_detector_type            'STOE image plate (34 cm diameter)'
_diffrn_detector_area_resol_mean 6.67
_diffrn_source                   'Genix 3D I\mS microfocus X-ray source'
_diffrn_radiation_monochromator  mirror
_diffrn_measurement_method       \w
_diffrn_reflns_number            30907
_diffrn_reflns_av_unetI/netI     0.0239
_diffrn_reflns_av_R_equivalents  0.0448
_diffrn_reflns_limit_h_min       -9
_diffrn_reflns_limit_h_max       8
_diffrn_reflns_limit_k_min       -13
_diffrn_reflns_limit_k_max       13
_diffrn_reflns_limit_l_min       -34
_diffrn_reflns_limit_l_max       34
_diffrn_reflns_theta_min         2.603
_diffrn_reflns_theta_max         29.126
_diffrn_reflns_theta_full        25.242
_diffrn_measured_fraction_theta_max 1.000
_diffrn_measured_fraction_theta_full 0.999
_diffrn_reflns_Laue_measured_fraction_max 1.000
_diffrn_reflns_Laue_measured_fraction_full 0.999
_diffrn_reflns_point_group_measured_fraction_max 1.000
_diffrn_reflns_point_group_measured_fraction_full 0.999
_reflns_number_total             4630
_reflns_number_gt                4328
_reflns_threshold_expression     'I > 2\s(I)'
_reflns_Friedel_coverage         0.000
_reflns_Friedel_fraction_max     .
_reflns_Friedel_fraction_full    .

_reflns_special_details          
;
 Reflections were merged by SHELXL according to the crystal
 class for the calculation of statistics and refinement.
 
 _reflns_Friedel_fraction is defined as the number of unique
 Friedel pairs measured divided by the number that would be
 possible theoretically, ignoring centric projections and
 systematic absences.
;

_computing_data_collection       'X-Area (Stoe & Cie, 2001)'
_computing_cell_refinement       'CrysAlisPro 1.171.42.43a (Rigaku OD, 2022)'
_computing_data_reduction        'CrysAlisPro 1.171.42.43a (Rigaku OD, 2022)'
_computing_structure_solution    'SHELXT (G. M. Sheldrick, 2015)'
_computing_structure_refinement  'SHELXL-2019/2 (Sheldrick, 2019)'
_computing_molecular_graphics    ?
_computing_publication_material  'IUCr PublCIF online service'

_refine_special_details          ?
_refine_ls_structure_factor_coef Fsqd
_refine_ls_matrix_type           full
_refine_ls_weighting_scheme      calc
_refine_ls_weighting_details     
'w=1/[\s^2^(Fo^2^)+(0.0235P)^2^+2.3280P] where P=(Fo^2^+2Fc^2^)/3'
_atom_sites_solution_primary     dual
_atom_sites_solution_secondary   difmap
_atom_sites_solution_hydrogens   geom
_refine_ls_hydrogen_treatment    constr
_refine_ls_extinction_method     none
_refine_ls_extinction_coef       .
_refine_ls_number_reflns         4628
_refine_ls_number_parameters     136
_refine_ls_number_restraints     0
_refine_ls_R_factor_all          0.0250
_refine_ls_R_factor_gt           0.0231
_refine_ls_wR_factor_ref         0.0586
_refine_ls_wR_factor_gt          0.0573
_refine_ls_goodness_of_fit_ref   1.116
_refine_ls_restrained_S_all      1.116
_refine_ls_shift/su_max          0.002
_refine_ls_shift/su_mean         0.000

loop_
_atom_site_label
_atom_site_type_symbol
_atom_site_fract_x
_atom_site_fract_y
_atom_site_fract_z
_atom_site_U_iso_or_equiv
_atom_site_adp_type
_atom_site_occupancy
_atom_site_site_symmetry_order
_atom_site_calc_flag
_atom_site_refinement_flags_posn
_atom_site_refinement_flags_adp
_atom_site_refinement_flags_occupancy
_atom_site_disorder_assembly
_atom_site_disorder_group
B1 B 0.3298(5) -0.0172(3) 0.68592(14) 0.0206(6) Uani 1 1 d . . . . .
I1 I 0.01482(3) -0.00231(2) 0.70671(2) 0.02792(6) Uani 1 1 d . . . . .
I2 I 0.36387(3) -0.21432(2) 0.64585(2) 0.02849(6) Uani 1 1 d . . . . .
Si1 Si 0.32650(13) 0.22799(9) 0.54281(3) 0.02046(16) Uani 1 1 d . . . . .
I3 I 0.24689(4) 0.44502(3) 0.57674(2) 0.04529(8) Uani 1 1 d . . . . .
I4 I 0.67421(3) 0.22354(3) 0.53309(2) 0.03588(7) Uani 1 1 d . . . . .
I5 I 0.14312(3) 0.19619(3) 0.45392(2) 0.03300(6) Uani 1 1 d . . . . .
N1 N 0.4638(4) -0.0121(3) 0.74239(10) 0.0209(5) Uani 1 1 d . . . . .
C1 C 0.3777(5) 0.1003(3) 0.64612(12) 0.0265(7) Uani 1 1 d . . . . .
H1A H 0.349973 0.185597 0.663165 0.032 Uiso 1 1 calc R U . . .
H1B H 0.519245 0.098121 0.642372 0.032 Uiso 1 1 calc R U . . .
C2 C 0.2633(5) 0.0954(3) 0.58941(12) 0.0259(6) Uani 1 1 d . . . . .
H2A H 0.121844 0.101198 0.593035 0.031 Uiso 1 1 calc R U . . .
H2B H 0.286859 0.008700 0.572876 0.031 Uiso 1 1 calc R U . . .
C3 C 0.5229(7) -0.1219(4) 0.77069(14) 0.0370(9) Uani 1 1 d . . . . .
H3 H 0.482717 -0.206031 0.756516 0.044 Uiso 1 1 calc R U . . .
C4 C 0.6405(7) -0.1149(4) 0.81986(15) 0.0413(10) Uani 1 1 d . . . . .
H4 H 0.682453 -0.193600 0.838558 0.050 Uiso 1 1 calc R U . . .
C5 C 0.6966(6) 0.0070(4) 0.84166(14) 0.0315(7) Uani 1 1 d . . . . .
H5 H 0.776332 0.013639 0.875445 0.038 Uiso 1 1 calc R U . . .
C6 C 0.6336(5) 0.1184(4) 0.81295(14) 0.0303(7) Uani 1 1 d . . . . .
H6 H 0.670167 0.203513 0.826731 0.036 Uiso 1 1 calc R U . . .
C7 C 0.5174(5) 0.1060(3) 0.76417(13) 0.0271(6) Uani 1 1 d . . . . .
H7 H 0.473281 0.183882 0.745171 0.033 Uiso 1 1 calc R U . . .

loop_
_atom_site_aniso_label
_atom_site_aniso_U_11
_atom_site_aniso_U_22
_atom_site_aniso_U_33
_atom_site_aniso_U_23
_atom_site_aniso_U_13
_atom_site_aniso_U_12
B1 0.0242(15) 0.0188(14) 0.0184(14) -0.0004(12) 0.0013(13) -0.0004(12)
I1 0.02503(10) 0.02547(11) 0.03411(12) -0.00319(8) 0.00701(9) 0.00129(8)
I2 0.03419(12) 0.02609(11) 0.02377(10) -0.00637(8) -0.00246(9) 0.00768(8)
Si1 0.0224(4) 0.0214(4) 0.0172(4) 0.0017(3) 0.0005(3) -0.0013(3)
I3 0.05065(16) 0.02731(13) 0.05822(18) -0.01056(11) 0.00772(13) 0.00594(11)
I4 0.02239(11) 0.05592(16) 0.02929(12) -0.00087(10) 0.00281(9) 0.00033(10)
I5 0.03094(12) 0.04747(15) 0.01874(10) 0.00509(9) -0.00478(8) -0.00481(10)
N1 0.0260(13) 0.0208(12) 0.0155(11) 0.0004(9) 0.0012(10) -0.0018(10)
C1 0.0335(16) 0.0269(16) 0.0178(13) 0.0035(11) -0.0025(12) -0.0116(13)
C2 0.0314(16) 0.0280(16) 0.0170(13) 0.0025(12) -0.0027(12) -0.0090(13)
C3 0.063(3) 0.0236(16) 0.0209(15) 0.0027(13) -0.0083(16) -0.0049(16)
C4 0.065(3) 0.0310(18) 0.0245(17) 0.0061(14) -0.0105(17) 0.0056(18)
C5 0.0340(18) 0.040(2) 0.0183(14) -0.0025(13) -0.0063(14) 0.0029(15)
C6 0.0328(17) 0.0316(17) 0.0249(15) -0.0069(13) -0.0027(14) -0.0019(14)
C7 0.0337(17) 0.0219(15) 0.0241(15) -0.0027(12) -0.0032(13) 0.0025(13)

_geom_special_details            
;
 All esds (except the esd in the dihedral angle between two l.s. planes)
 are estimated using the full covariance matrix.  The cell esds are taken
 into account individually in the estimation of esds in distances, angles
 and torsion angles; correlations between esds in cell parameters are only
 used when they are defined by crystal symmetry.  An approximate (isotropic)
 treatment of cell esds is used for estimating esds involving l.s. planes.
;

loop_
_geom_bond_atom_site_label_1
_geom_bond_atom_site_label_2
_geom_bond_distance
_geom_bond_site_symmetry_2
_geom_bond_publ_flag
B1 N1 1.587(4) . ?
B1 C1 1.605(5) . ?
B1 I2 2.254(3) . ?
B1 I1 2.292(4) . ?
Si1 C2 1.858(3) . ?
Si1 I5 2.4336(9) . ?
Si1 I4 2.4345(9) . ?
Si1 I3 2.4377(9) . ?
N1 C7 1.345(4) . ?
N1 C3 1.351(4) . ?
C1 C2 1.533(4) . ?
C1 H1A 0.9900 . ?
C1 H1B 0.9900 . ?
C2 H2A 0.9900 . ?
C2 H2B 0.9900 . ?
C3 C4 1.386(5) . ?
C3 H3 0.9500 . ?
C4 C5 1.384(5) . ?
C4 H4 0.9500 . ?
C5 C6 1.376(5) . ?
C5 H5 0.9500 . ?
C6 C7 1.378(5) . ?
C6 H6 0.9500 . ?
C7 H7 0.9500 . ?

loop_
_geom_angle_atom_site_label_1
_geom_angle_atom_site_label_2
_geom_angle_atom_site_label_3
_geom_angle
_geom_angle_site_symmetry_1
_geom_angle_site_symmetry_3
_geom_angle_publ_flag
N1 B1 C1 112.4(3) . . ?
N1 B1 I2 109.8(2) . . ?
C1 B1 I2 110.1(2) . . ?
N1 B1 I1 105.4(2) . . ?
C1 B1 I1 111.0(2) . . ?
I2 B1 I1 107.95(14) . . ?
C2 Si1 I5 109.64(10) . . ?
C2 Si1 I4 110.73(12) . . ?
I5 Si1 I4 108.57(3) . . ?
C2 Si1 I3 110.87(12) . . ?
I5 Si1 I3 108.63(3) . . ?
I4 Si1 I3 108.35(3) . . ?
C7 N1 C3 118.0(3) . . ?
C7 N1 B1 119.2(3) . . ?
C3 N1 B1 122.8(3) . . ?
C2 C1 B1 115.0(3) . . ?
C2 C1 H1A 108.5 . . ?
B1 C1 H1A 108.5 . . ?
C2 C1 H1B 108.5 . . ?
B1 C1 H1B 108.5 . . ?
H1A C1 H1B 107.5 . . ?
C1 C2 Si1 114.7(2) . . ?
C1 C2 H2A 108.6 . . ?
Si1 C2 H2A 108.6 . . ?
C1 C2 H2B 108.6 . . ?
Si1 C2 H2B 108.6 . . ?
H2A C2 H2B 107.6 . . ?
N1 C3 C4 121.7(3) . . ?
N1 C3 H3 119.1 . . ?
C4 C3 H3 119.1 . . ?
C5 C4 C3 119.9(3) . . ?
C5 C4 H4 120.1 . . ?
C3 C4 H4 120.1 . . ?
C6 C5 C4 118.0(3) . . ?
C6 C5 H5 121.0 . . ?
C4 C5 H5 121.0 . . ?
C5 C6 C7 119.8(3) . . ?
C5 C6 H6 120.1 . . ?
C7 C6 H6 120.1 . . ?
N1 C7 C6 122.6(3) . . ?
N1 C7 H7 118.7 . . ?
C6 C7 H7 118.7 . . ?

loop_
_geom_torsion_atom_site_label_1
_geom_torsion_atom_site_label_2
_geom_torsion_atom_site_label_3
_geom_torsion_atom_site_label_4
_geom_torsion
_geom_torsion_site_symmetry_1
_geom_torsion_site_symmetry_2
_geom_torsion_site_symmetry_3
_geom_torsion_site_symmetry_4
_geom_torsion_publ_flag
C1 B1 N1 C7 34.9(4) . . . . ?
I2 B1 N1 C7 157.8(3) . . . . ?
I1 B1 N1 C7 -86.1(3) . . . . ?
C1 B1 N1 C3 -147.0(3) . . . . ?
I2 B1 N1 C3 -24.1(4) . . . . ?
I1 B1 N1 C3 91.9(3) . . . . ?
N1 B1 C1 C2 175.9(3) . . . . ?
I2 B1 C1 C2 53.1(4) . . . . ?
I1 B1 C1 C2 -66.3(3) . . . . ?
B1 C1 C2 Si1 -177.8(2) . . . . ?
I5 Si1 C2 C1 176.9(2) . . . . ?
I4 Si1 C2 C1 57.2(3) . . . . ?
I3 Si1 C2 C1 -63.1(3) . . . . ?
C7 N1 C3 C4 -2.1(6) . . . . ?
B1 N1 C3 C4 179.8(4) . . . . ?
N1 C3 C4 C5 1.4(7) . . . . ?
C3 C4 C5 C6 -0.5(7) . . . . ?
C4 C5 C6 C7 0.3(6) . . . . ?
C3 N1 C7 C6 1.9(5) . . . . ?
B1 N1 C7 C6 -179.9(3) . . . . ?
C5 C6 C7 N1 -1.1(6) . . . . ?

loop_
_geom_hbond_atom_site_label_D
_geom_hbond_atom_site_label_H
_geom_hbond_atom_site_label_A
_geom_hbond_distance_DH
_geom_hbond_distance_HA
_geom_hbond_distance_DA
_geom_hbond_angle_DHA
_geom_hbond_site_symmetry_A
_geom_hbond_publ_flag
C3 H3 I2 0.95 2.78 3.302(3) 115.7 . yes

_refine_diff_density_max         1.339
_refine_diff_density_min         -0.819
_refine_diff_density_rms         0.151

_shelx_res_file                  
;
TITL JH204 in P2(1)/n at -100C CAP+erm
    fin.res
    created by SHELXL-2019/3 at 09:54:12 on 12-Jun-2024
CELL 0.71073   6.88451  10.11785  24.85754  90.0000  96.7665  90.0000
ZERR    4.00   0.00012   0.00018   0.00040   0.0000   0.0017   0.0000
LATT  1
SYMM 0.5-X, 0.5+Y, 0.5-Z
SFAC C H B N SI I
UNIT 28 36 4 4 4 20

TEMP -100
SIZE 0.03 0.05 0.35
REM colourless needle

L.S. 10
FMAP 2
PLAN 10
CONF
BOND $H
HTAB C3 I2
ACTA
SHEL 999 0.73
OMIT 2 1 11
OMIT 1 1 16

WGHT    0.023500    2.328000
FVAR       0.14225
B1    3    0.329770   -0.017165    0.685915    11.00000    0.02422    0.01884 =
         0.01843   -0.00036    0.00130   -0.00041
I1    6    0.014821   -0.002307    0.706708    11.00000    0.02503    0.02547 =
         0.03411   -0.00319    0.00701    0.00129
I2    6    0.363869   -0.214317    0.645848    11.00000    0.03419    0.02609 =
         0.02377   -0.00637   -0.00246    0.00768
SI1   5    0.326497    0.227994    0.542812    11.00000    0.02239    0.02137 =
         0.01718    0.00174    0.00049   -0.00132
I3    6    0.246887    0.445023    0.576740    11.00000    0.05065    0.02731 =
         0.05822   -0.01056    0.00772    0.00594
I4    6    0.674208    0.223538    0.533094    11.00000    0.02239    0.05592 =
         0.02929   -0.00087    0.00281    0.00033
I5    6    0.143122    0.196193    0.453918    11.00000    0.03094    0.04747 =
         0.01874    0.00509   -0.00478   -0.00481
N1    4    0.463818   -0.012113    0.742392    11.00000    0.02597    0.02083 =
         0.01554    0.00044    0.00116   -0.00176
C1    1    0.377703    0.100284    0.646121    11.00000    0.03354    0.02695 =
         0.01781    0.00353   -0.00246   -0.01163
AFIX  23
H1A   2    0.349973    0.185597    0.663165    11.00000   -1.20000
H1B   2    0.519245    0.098121    0.642372    11.00000   -1.20000
AFIX   0
C2    1    0.263261    0.095371    0.589413    11.00000    0.03135    0.02804 =
         0.01701    0.00254   -0.00275   -0.00898
AFIX  23
H2A   2    0.121844    0.101198    0.593035    11.00000   -1.20000
H2B   2    0.286859    0.008700    0.572876    11.00000   -1.20000
AFIX   0
C3    1    0.522858   -0.121879    0.770689    11.00000    0.06327    0.02364 =
         0.02094    0.00267   -0.00835   -0.00486
AFIX  43
H3    2    0.482717   -0.206031    0.756516    11.00000   -1.20000
AFIX   0
C4    1    0.640474   -0.114867    0.819859    11.00000    0.06459    0.03095 =
         0.02451    0.00609   -0.01046    0.00562
AFIX  43
H4    2    0.682453   -0.193600    0.838558    11.00000   -1.20000
AFIX   0
C5    1    0.696621    0.007018    0.841655    11.00000    0.03405    0.03981 =
         0.01835   -0.00252   -0.00628    0.00294
AFIX  43
H5    2    0.776332    0.013639    0.875445    11.00000   -1.20000
AFIX   0
C6    1    0.633612    0.118368    0.812951    11.00000    0.03277    0.03162 =
         0.02494   -0.00692   -0.00266   -0.00195
AFIX  43
H6    2    0.670167    0.203513    0.826731    11.00000   -1.20000
AFIX   0
C7    1    0.517356    0.105987    0.764170    11.00000    0.03370    0.02186 =
         0.02415   -0.00267   -0.00322    0.00245
AFIX  43
H7    2    0.473281    0.183882    0.745171    11.00000   -1.20000

AFIX   0
HKLF 4


REM  JH204 in P2(1)/n at -100C CAP+erm
REM wR2 = 0.0586, GooF = S = 1.116, Restrained GooF = 1.116 for all data
REM R1 = 0.0231 for 4326 Fo > 4sig(Fo) and 0.0250 for all 4628 data
REM 136 parameters refined using 0 restraints

END

WGHT      0.0235      2.3280

REM Highest difference peak  1.339,  deepest hole -0.819,  1-sigma level  0.151
Q1    1   0.3134  0.4544  0.5567  11.00000  0.05    1.34
Q2    1   0.2074  0.1420  0.4535  11.00000  0.05    1.19
Q3    1   0.6292  0.2854  0.5347  11.00000  0.05    1.18
Q4    1   0.1794  0.2581  0.4603  11.00000  0.05    1.10
Q5    1   0.6271  0.1590  0.5416  11.00000  0.05    1.05
Q6    1   0.3642  0.2011  0.6438  11.00000  0.05    1.01
Q7    1   0.8564  0.1916  0.5440  11.00000  0.05    0.89
Q8    1   0.2419  0.5400  0.5753  11.00000  0.05    0.84
Q9    1   0.2614  0.3873  0.5894  11.00000  0.05    0.82
Q10   1   0.0689  0.0552  0.7022  11.00000  0.05    0.81
;
_shelx_res_checksum              77622
_chemical_properties_physical    Air-sensitive,Moisture-sensitive
####################################################################### 
# 
# This file contains crystal structure data downloaded from the 
# Cambridge Structural Database (CSD) hosted by the Cambridge 
# Crystallographic Data Centre (CCDC).
# 
# Full information about CCDC data access policies and citation 
# guidelines are available at http://www.ccdc.cam.ac.uk/access/V1 
# 
# Audit and citation data items may have been added by the CCDC. 
# Please retain this information to preserve the provenance of 
# this file and to allow appropriate attribution of the data. 
# 
#######################################################################

data_5_SMe2_wa3368
_database_code_depnum_ccdc_archive 'CCDC 2470880'
loop_
_audit_author_name
_audit_author_address
'Alexander Virovets'
;Goethe University of Frankfurt
Germany
;
_audit_update_record             
;
2025-07-08 deposited with the CCDC.	2025-09-10 downloaded from the CCDC.
;

# start Validation Reply Form
_vrf_PLAT342_5_SMe2_wa3368       
;
PROBLEM: Low Bond Precision on  C-C Bonds ...............       0.03 Ang.  
RESPONSE: The reason is the presence of multiple heavy atoms.
;
# end Validation Reply Form

_audit_creation_method           SHELXL-2018/3
_shelx_SHELXL_version_number     2018/3
_chemical_name_systematic        ?
_chemical_name_common            ?
_chemical_melting_point          ?
_chemical_formula_moiety         'C4 H10 B I5 S Si'
_chemical_formula_sum            'C4 H10 B I5 S Si'
_chemical_formula_weight         763.58

loop_
_atom_type_symbol
_atom_type_description
_atom_type_scat_dispersion_real
_atom_type_scat_dispersion_imag
_atom_type_scat_source
C C 0.0033 0.0016 'International Tables Vol C Tables 4.2.6.8 and 6.1.1.4'
H H 0.0000 0.0000 'International Tables Vol C Tables 4.2.6.8 and 6.1.1.4'
B B 0.0013 0.0007 'International Tables Vol C Tables 4.2.6.8 and 6.1.1.4'
I I -0.4742 1.8119 'International Tables Vol C Tables 4.2.6.8 and 6.1.1.4'
S S 0.1246 0.1234 'International Tables Vol C Tables 4.2.6.8 and 6.1.1.4'
Si Si 0.0817 0.0704 'International Tables Vol C Tables 4.2.6.8 and 6.1.1.4'

_space_group_crystal_system      monoclinic
_space_group_IT_number           7
_space_group_name_H-M_alt        'P n'
_space_group_name_Hall           'P -2yac'

_shelx_space_group_comment       
;
The symmetry employed for this shelxl refinement is uniquely defined
by the following loop, which should always be used as a source of
symmetry information in preference to the above space-group names.
They are only intended as comments.
;

loop_
_space_group_symop_operation_xyz
'x, y, z'
'x+1/2, -y, z+1/2'

_cell_length_a                   7.2014(4)
_cell_length_b                   10.4366(5)
_cell_length_c                   10.9255(5)
_cell_angle_alpha                90
_cell_angle_beta                 91.266(5)
_cell_angle_gamma                90
_cell_volume                     820.95(7)
_cell_formula_units_Z            2
_cell_measurement_temperature    173(2)
_cell_measurement_reflns_used    8583
_cell_measurement_theta_min      4.2190
_cell_measurement_theta_max      31.3440

_exptl_crystal_description       plank
_exptl_crystal_colour            colourless
_exptl_crystal_density_meas      ?
_exptl_crystal_density_method    ?
_exptl_crystal_density_diffrn    3.089
_exptl_crystal_F_000             668
_exptl_transmission_factor_min   ?
_exptl_transmission_factor_max   ?
_exptl_crystal_size_max          0.410
_exptl_crystal_size_mid          0.080
_exptl_crystal_size_min          0.030
_exptl_absorpt_coefficient_mu    9.635
_shelx_estimated_absorpt_T_min   0.110
_shelx_estimated_absorpt_T_max   0.761
_exptl_absorpt_correction_T_min  0.28390
_exptl_absorpt_correction_T_max  1.00000
_exptl_absorpt_correction_type   multi-scan
_exptl_absorpt_process_details   
;
CrysAlisPro 1.171.42.43a (Rigaku Oxford Diffraction, 2022)
Empirical absorption correction using spherical harmonics,
implemented in SCALE3 ABSPACK scaling algorithm.
;

_twin_special_details            
;
Component 2 rotated by 179.8677\% 
around [1.00 -0.00 -0.03] (reciprocal) or [1.00 -0.00 0.00] (direct).

Component 3 is generated from the component 1 using HKLF5tools routine  
by applying the (-1 0 0 / 0 -1 0 / 0 0 -1) matrix.

Analogously, the component 4 is generated from the component 2  
by applying the (-1 0 0 / 0 -1 0 / 0 0 -1) matrix.

In this way the racemic twinning additional to the pseudo-merohedry 
one was taken into account.
;

_diffrn_ambient_temperature      173(2)
_diffrn_radiation_wavelength     0.71073
_diffrn_radiation_type           MoK\a
_diffrn_measurement_device       '2-circle goniometer'
_diffrn_measurement_device_type  'STOE IPDS II two-circle-diffractometer'
_diffrn_detector                 'image plate'
_diffrn_detector_type            'STOE image plate (34 cm diameter)'
_diffrn_detector_area_resol_mean 6.67
_diffrn_source                   'Genix 3D I\mS microfocus X-ray source'
_diffrn_radiation_monochromator  mirror
_diffrn_measurement_method       \w
_diffrn_reflns_number            5249
_diffrn_reflns_av_unetI/netI     0.0467
_diffrn_reflns_av_R_equivalents  0.0742
_diffrn_reflns_limit_h_min       -9
_diffrn_reflns_limit_h_max       9
_diffrn_reflns_limit_k_min       -13
_diffrn_reflns_limit_k_max       13
_diffrn_reflns_limit_l_min       -14
_diffrn_reflns_limit_l_max       14
_diffrn_reflns_theta_min         3.882
_diffrn_reflns_theta_max         28.281
_diffrn_reflns_theta_full        25.242
_diffrn_measured_fraction_theta_max 0.997
_diffrn_measured_fraction_theta_full 0.996
_diffrn_reflns_Laue_measured_fraction_max 0.997
_diffrn_reflns_Laue_measured_fraction_full 0.996
_diffrn_reflns_point_group_measured_fraction_max 0.922
_diffrn_reflns_point_group_measured_fraction_full 0.932
_reflns_number_total             5249
_reflns_number_gt                4305
_reflns_threshold_expression     'I > 2\s(I)'
_reflns_Friedel_coverage         0.844
_reflns_Friedel_fraction_max     0.847
_reflns_Friedel_fraction_full    0.868

_reflns_special_details          
;
 _reflns_Friedel_fraction is defined as the number of unique
 Friedel pairs measured divided by the number that would be
 possible theoretically, ignoring centric projections and
 systematic absences. Completness statistics refer to single and
 composite reflections containing twin component 1 only.
;

_computing_data_collection       'X-Area (Stoe & Cie, 2001)'
_computing_cell_refinement       'CrysAlisPro 1.171.42.43a (Rigaku OD, 2022)'
_computing_data_reduction        'CrysAlisPro 1.171.42.43a (Rigaku OD, 2022)'
_computing_structure_solution    'SHELXT (G. M. Sheldrick, 2015)'
_computing_structure_refinement  'SHELXL-2018/3 (Sheldrick, 2018)'
_computing_molecular_graphics    ?
_computing_publication_material  'IUCr PublCIF online service'

_refine_special_details          'Refined as a 4-component twin.,Twin'
_refine_ls_structure_factor_coef Fsqd
_refine_ls_matrix_type           full
_refine_ls_weighting_scheme      calc
_refine_ls_weighting_details     
'w=1/[\s^2^(Fo^2^)+(0.0872P)^2^] where P=(Fo^2^+2Fc^2^)/3'
_atom_sites_solution_primary     ?
_atom_sites_solution_secondary   ?
_atom_sites_solution_hydrogens   geom
_refine_ls_hydrogen_treatment    constr
_refine_ls_extinction_method     none
_refine_ls_extinction_coef       .
_refine_ls_abs_structure_details 
;
 Flack x determined using 1449 quotients [(I+)-(I-)]/[(I+)+(I-)]
 (Parsons, Flack and Wagner, Acta Cryst. B69 (2013) 249-259).
;
_refine_ls_abs_structure_Flack   0.03(12)
_chemical_absolute_configuration ?
_refine_ls_number_reflns         5249
_refine_ls_number_parameters     114
_refine_ls_number_restraints     2
_refine_ls_R_factor_all          0.0559
_refine_ls_R_factor_gt           0.0427
_refine_ls_wR_factor_ref         0.1325
_refine_ls_wR_factor_gt          0.1199
_refine_ls_goodness_of_fit_ref   1.056
_refine_ls_restrained_S_all      1.056
_refine_ls_shift/su_max          0.000
_refine_ls_shift/su_mean         0.000

loop_
_atom_site_label
_atom_site_type_symbol
_atom_site_fract_x
_atom_site_fract_y
_atom_site_fract_z
_atom_site_U_iso_or_equiv
_atom_site_adp_type
_atom_site_occupancy
_atom_site_site_symmetry_order
_atom_site_calc_flag
_atom_site_refinement_flags_posn
_atom_site_refinement_flags_adp
_atom_site_refinement_flags_occupancy
_atom_site_disorder_assembly
_atom_site_disorder_group
Si1 Si -0.0965(7) 0.1859(5) 0.5026(6) 0.0183(10) Uani 1 1 d . . . . .
I1 I -0.42596(18) 0.13044(13) 0.49640(15) 0.0265(3) Uani 1 1 d . . . . .
I2 I 0.0542(2) 0.09904(14) 0.68636(14) 0.0285(3) Uani 1 1 d . . . . .
I3 I 0.05542(19) 0.08716(16) 0.32915(13) 0.0305(3) Uani 1 1 d . . . . .
C1 C -0.083(3) 0.3620(16) 0.498(3) 0.021(4) Uani 1 1 d . . . . .
H1A H -0.138716 0.391286 0.418852 0.026 Uiso 1 1 calc R U . . .
H1B H -0.160419 0.396678 0.563790 0.026 Uiso 1 1 calc R U . . .
C2 C 0.116(2) 0.4210(18) 0.511(2) 0.020(4) Uani 1 1 d . . . . .
H2A H 0.194367 0.386078 0.446231 0.024 Uiso 1 1 calc R U . . .
H2B H 0.170961 0.394187 0.591196 0.024 Uiso 1 1 calc R U . . .
B1 B 0.119(3) 0.572(2) 0.504(3) 0.022(4) Uani 1 1 d . . . . .
I4 I 0.0330(2) 0.64420(14) 0.31368(15) 0.0269(3) Uani 1 1 d . . . . .
I5 I -0.0547(3) 0.67291(16) 0.64353(18) 0.0370(4) Uani 1 1 d . . . . .
S1 S 0.3680(8) 0.6294(5) 0.5444(6) 0.0266(12) Uani 1 1 d . . . . .
C3 C 0.507(3) 0.564(3) 0.429(3) 0.049(8) Uani 1 1 d . . . . .
H3A H 0.510519 0.470299 0.437922 0.074 Uiso 1 1 calc R U . . .
H3B H 0.632938 0.598257 0.437126 0.074 Uiso 1 1 calc R U . . .
H3C H 0.453710 0.586086 0.348661 0.074 Uiso 1 1 calc R U . . .
C4 C 0.380(3) 0.800(2) 0.513(2) 0.030(5) Uani 1 1 d . . . . .
H4A H 0.304405 0.819410 0.439672 0.045 Uiso 1 1 calc R U . . .
H4B H 0.509145 0.824205 0.499499 0.045 Uiso 1 1 calc R U . . .
H4C H 0.332377 0.847527 0.582888 0.045 Uiso 1 1 calc R U . . .

loop_
_atom_site_aniso_label
_atom_site_aniso_U_11
_atom_site_aniso_U_22
_atom_site_aniso_U_33
_atom_site_aniso_U_23
_atom_site_aniso_U_13
_atom_site_aniso_U_12
Si1 0.021(2) 0.013(2) 0.020(3) 0.002(2) -0.001(2) -0.0022(18)
I1 0.0206(6) 0.0237(6) 0.0352(8) -0.0027(6) 0.0004(6) -0.0085(6)
I2 0.0360(7) 0.0288(7) 0.0204(6) 0.0035(6) -0.0042(6) 0.0060(6)
I3 0.0310(7) 0.0393(8) 0.0212(7) -0.0068(6) 0.0015(7) 0.0042(6)
C1 0.018(8) 0.005(8) 0.041(13) -0.001(9) -0.004(9) -0.001(6)
C2 0.016(7) 0.012(8) 0.032(11) 0.000(8) -0.002(8) -0.005(6)
B1 0.020(9) 0.021(11) 0.025(12) -0.010(10) 0.000(9) -0.003(7)
I4 0.0292(7) 0.0285(7) 0.0228(7) 0.0055(5) -0.0052(6) -0.0031(6)
I5 0.0493(9) 0.0297(8) 0.0326(8) -0.0080(7) 0.0161(8) -0.0056(7)
S1 0.028(2) 0.019(3) 0.032(3) 0.006(2) -0.010(2) -0.0088(19)
C3 0.016(10) 0.048(17) 0.08(2) -0.017(17) -0.016(12) -0.004(10)
C4 0.040(11) 0.025(11) 0.024(11) 0.005(9) -0.009(10) -0.019(9)

_geom_special_details            
;
 All esds (except the esd in the dihedral angle between two l.s. planes)
 are estimated using the full covariance matrix.  The cell esds are taken
 into account individually in the estimation of esds in distances, angles
 and torsion angles; correlations between esds in cell parameters are only
 used when they are defined by crystal symmetry.  An approximate (isotropic)
 treatment of cell esds is used for estimating esds involving l.s. planes.
;

loop_
_geom_bond_atom_site_label_1
_geom_bond_atom_site_label_2
_geom_bond_distance
_geom_bond_site_symmetry_2
_geom_bond_publ_flag
Si1 C1 1.841(18) . ?
Si1 I2 2.436(6) . ?
Si1 I3 2.437(6) . ?
Si1 I1 2.442(5) . ?
C1 C2 1.56(2) . ?
C1 H1A 0.9900 . ?
C1 H1B 0.9900 . ?
C2 B1 1.58(3) . ?
C2 H2A 0.9900 . ?
C2 H2B 0.9900 . ?
B1 S1 1.93(2) . ?
B1 I5 2.25(2) . ?
B1 I4 2.28(3) . ?
S1 C3 1.76(3) . ?
S1 C4 1.81(2) . ?
C3 H3A 0.9800 . ?
C3 H3B 0.9800 . ?
C3 H3C 0.9800 . ?
C4 H4A 0.9800 . ?
C4 H4B 0.9800 . ?
C4 H4C 0.9800 . ?

loop_
_geom_angle_atom_site_label_1
_geom_angle_atom_site_label_2
_geom_angle_atom_site_label_3
_geom_angle
_geom_angle_site_symmetry_1
_geom_angle_site_symmetry_3
_geom_angle_publ_flag
C1 Si1 I2 111.9(8) . . ?
C1 Si1 I3 112.0(8) . . ?
I2 Si1 I3 106.5(2) . . ?
C1 Si1 I1 106.7(6) . . ?
I2 Si1 I1 110.5(2) . . ?
I3 Si1 I1 109.3(2) . . ?
C2 C1 Si1 116.0(13) . . ?
C2 C1 H1A 108.3 . . ?
Si1 C1 H1A 108.3 . . ?
C2 C1 H1B 108.3 . . ?
Si1 C1 H1B 108.3 . . ?
H1A C1 H1B 107.4 . . ?
C1 C2 B1 113.7(15) . . ?
C1 C2 H2A 108.8 . . ?
B1 C2 H2A 108.8 . . ?
C1 C2 H2B 108.8 . . ?
B1 C2 H2B 108.8 . . ?
H2A C2 H2B 107.7 . . ?
C2 B1 S1 107.9(14) . . ?
C2 B1 I5 115.0(16) . . ?
S1 B1 I5 103.2(11) . . ?
C2 B1 I4 111.8(16) . . ?
S1 B1 I4 109.8(12) . . ?
I5 B1 I4 108.8(10) . . ?
C3 S1 C4 102.5(14) . . ?
C3 S1 B1 104.8(11) . . ?
C4 S1 B1 107.8(11) . . ?
S1 C3 H3A 109.5 . . ?
S1 C3 H3B 109.5 . . ?
H3A C3 H3B 109.5 . . ?
S1 C3 H3C 109.5 . . ?
H3A C3 H3C 109.5 . . ?
H3B C3 H3C 109.5 . . ?
S1 C4 H4A 109.5 . . ?
S1 C4 H4B 109.5 . . ?
H4A C4 H4B 109.5 . . ?
S1 C4 H4C 109.5 . . ?
H4A C4 H4C 109.5 . . ?
H4B C4 H4C 109.5 . . ?

loop_
_geom_torsion_atom_site_label_1
_geom_torsion_atom_site_label_2
_geom_torsion_atom_site_label_3
_geom_torsion_atom_site_label_4
_geom_torsion
_geom_torsion_site_symmetry_1
_geom_torsion_site_symmetry_2
_geom_torsion_site_symmetry_3
_geom_torsion_site_symmetry_4
_geom_torsion_publ_flag
I2 Si1 C1 C2 54(2) . . . . ?
I3 Si1 C1 C2 -65(2) . . . . ?
I1 Si1 C1 C2 175.2(16) . . . . ?
Si1 C1 C2 B1 178.9(18) . . . . ?
C1 C2 B1 S1 172.5(17) . . . . ?
C1 C2 B1 I5 58(3) . . . . ?
C1 C2 B1 I4 -67(2) . . . . ?

loop_
_geom_hbond_atom_site_label_D
_geom_hbond_atom_site_label_H
_geom_hbond_atom_site_label_A
_geom_hbond_distance_DH
_geom_hbond_distance_HA
_geom_hbond_distance_DA
_geom_hbond_angle_DHA
_geom_hbond_site_symmetry_A
_geom_hbond_publ_flag
C3 H3B I4 0.98 3.24 4.11(2) 148.1 1_655 yes
C3 H3B I5 0.98 3.24 4.05(3) 141.0 1_655 yes
C3 H3C I4 0.98 3.11 3.71(3) 121.1 . yes
C4 H4A I4 0.98 2.99 3.66(2) 126.4 . yes
C4 H4B I1 0.98 3.23 3.73(2) 113.5 1_665 yes
C4 H4C I3 0.98 3.18 3.84(2) 126.2 2_565 yes

_refine_diff_density_max         1.779
_refine_diff_density_min         -1.211
_refine_diff_density_rms         0.242

_shelx_res_file                  
;
TITL wa3368 in Pn at -100C CAP 4 domains with HKLF5tools
    54.res
    created by SHELXL-2018/3 at 10:57:17 on 14-Feb-2023
CELL 0.71073 7.201446 10.436636 10.925488 90 91.2664 90
ZERR 2 0.000395 0.000496 0.00049 0 0.0052 0
LATT -1
SYMM 0.5+X,-Y,0.5+Z
SFAC C H B I S Si
UNIT 8 20 2 10 2 2

REM
REM Two additional domains were generated using HKLF5tools
REM routine. The (-1 0 0 / 0 -1 0 / 0 0 -1) matrix was applied
REM to the 1st and 2nd domains. In this way the racemic
REM twinning additional to the pseudo-merohedry one was
REM taken into account.
REM

ACTA
L.S. 10
FMAP 2
PLAN 10

EQIV $1 x+1, y, z
HTAB C3 I4_$1
HTAB C3 I5_$1
HTAB C3 I4
HTAB C4 I4
EQIV $2 x+1, y+1, z
HTAB C4 I1_$2
EQIV $3 x+1/2, -y+1, z+1/2
HTAB C4 I3_$3

CONF
BOND $H

SIZE 0.03 0.08 0.41
TEMP -100
REM colourless plank

MERG 0
SHEL 999 0.75

WGHT    0.087200
BASF   0.08891   0.38712   0.12083
FVAR       0.53574
SI1   6   -0.096485    0.185857    0.502589    11.00000    0.02112    0.01336 =
         0.02029    0.00200   -0.00101   -0.00216
I1    4   -0.425961    0.130441    0.496398    11.00000    0.02061    0.02372 =
         0.03523   -0.00272    0.00036   -0.00854
I2    4    0.054188    0.099038    0.686361    11.00000    0.03603    0.02882 =
         0.02040    0.00349   -0.00415    0.00598
I3    4    0.055419    0.087164    0.329149    11.00000    0.03105    0.03933 =
         0.02119   -0.00678    0.00148    0.00422
C1    1   -0.083180    0.361965    0.497680    11.00000    0.01758    0.00535 =
         0.04112   -0.00057   -0.00389   -0.00115
AFIX  23
H1A   2   -0.138716    0.391286    0.418852    11.00000   -1.20000
H1B   2   -0.160419    0.396678    0.563790    11.00000   -1.20000
AFIX   0
C2    1    0.115704    0.421040    0.511480    11.00000    0.01627    0.01190 =
         0.03188    0.00041   -0.00169   -0.00453
AFIX  23
H2A   2    0.194367    0.386078    0.446231    11.00000   -1.20000
H2B   2    0.170961    0.394187    0.591196    11.00000   -1.20000
AFIX   0
B1    3    0.118504    0.572491    0.504004    11.00000    0.01988    0.02125 =
         0.02484   -0.01001   -0.00026   -0.00318
I4    4    0.032952    0.644197    0.313682    11.00000    0.02918    0.02850 =
         0.02279    0.00552   -0.00515   -0.00311
I5    4   -0.054708    0.672907    0.643529    11.00000    0.04932    0.02974 =
         0.03257   -0.00804    0.01606   -0.00557
S1    5    0.368026    0.629449    0.544435    11.00000    0.02811    0.01948 =
         0.03179    0.00623   -0.01018   -0.00877
C3    1    0.506691    0.563727    0.429250    11.00000    0.01637    0.04783 =
         0.08304   -0.01733   -0.01611   -0.00446
AFIX 137
H3A   2    0.510519    0.470299    0.437922    11.00000   -1.50000
H3B   2    0.632938    0.598257    0.437126    11.00000   -1.50000
H3C   2    0.453710    0.586086    0.348661    11.00000   -1.50000
AFIX   0
C4    1    0.379845    0.799689    0.513017    11.00000    0.03987    0.02463 =
         0.02408    0.00481   -0.00870   -0.01855
AFIX 137
H4A   2    0.304405    0.819410    0.439672    11.00000   -1.50000
H4B   2    0.509145    0.824205    0.499499    11.00000   -1.50000
H4C   2    0.332377    0.847527    0.582888    11.00000   -1.50000

AFIX   0
HKLF 5


REM  wa3368 in Pn at -100C CAP 4 domains with HKLF5tools
REM wR2 = 0.1325, GooF = S = 1.056, Restrained GooF = 1.056 for all data
REM R1 = 0.0427 for 4305 Fo > 4sig(Fo) and 0.0559 for all 5249 data
REM 114 parameters refined using 2 restraints

END

WGHT      0.0872      0.0000

REM Highest difference peak  1.779,  deepest hole -1.211,  1-sigma level  0.242
Q1    1   0.1630  0.6692  0.6484  11.00000  0.05    1.78
Q2    1  -0.1268  0.6408  0.2969  11.00000  0.05    1.29
Q3    1   0.0612  0.6495  0.6819  11.00000  0.05    1.21
Q4    1   0.0601  0.1692  0.3322  11.00000  0.05    1.19
Q5    1   0.0455  0.0987  0.5962  11.00000  0.05    1.16
Q6    1   0.0600  0.1741  0.6808  11.00000  0.05    1.13
Q7    1  -0.0303  0.6800  0.3716  11.00000  0.05    0.99
Q8    1   0.2092  0.0670  0.7044  11.00000  0.05    0.92
Q9    1   0.2510  0.6534  0.6970  11.00000  0.05    0.90
Q10   1  -0.0626  0.1652  0.6211  11.00000  0.05    0.90
;
_shelx_res_checksum              22386
_chemical_properties_physical    Air-sensitive,Moisture-sensitive
####################################################################### 
# 
# This file contains crystal structure data downloaded from the 
# Cambridge Structural Database (CSD) hosted by the Cambridge 
# Crystallographic Data Centre (CCDC).
# 
# Full information about CCDC data access policies and citation 
# guidelines are available at http://www.ccdc.cam.ac.uk/access/V1 
# 
# Audit and citation data items may have been added by the CCDC. 
# Please retain this information to preserve the provenance of 
# this file and to allow appropriate attribution of the data. 
# 
#######################################################################

data_Me2S_I2BC2H4I_wa3638_JH300b
_database_code_depnum_ccdc_archive 'CCDC 2470889'
loop_
_audit_author_name
_audit_author_address
'Alexander Virovets'
;Goethe University of Frankfurt
Germany
;
_audit_update_record             
;
2025-07-08 deposited with the CCDC.	2025-09-10 downloaded from the CCDC.
;

_audit_creation_method           SHELXL-2019/3
_shelx_SHELXL_version_number     2019/3
_chemical_name_systematic        ?
_chemical_name_common            ?
_chemical_melting_point          ?
_chemical_formula_moiety         'C4 H10 B I3 S'
_chemical_formula_sum            'C4 H10 B I3 S'
_chemical_formula_weight         481.69

loop_
_atom_type_symbol
_atom_type_description
_atom_type_scat_dispersion_real
_atom_type_scat_dispersion_imag
_atom_type_scat_source
C C 0.0033 0.0016 'International Tables Vol C Tables 4.2.6.8 and 6.1.1.4'
H H 0.0000 0.0000 'International Tables Vol C Tables 4.2.6.8 and 6.1.1.4'
B B 0.0013 0.0007 'International Tables Vol C Tables 4.2.6.8 and 6.1.1.4'
S S 0.1246 0.1234 'International Tables Vol C Tables 4.2.6.8 and 6.1.1.4'
I I -0.4742 1.8119 'International Tables Vol C Tables 4.2.6.8 and 6.1.1.4'

_space_group_crystal_system      triclinic
_space_group_IT_number           2
_space_group_name_H-M_alt        'P -1'
_space_group_name_Hall           '-P 1'

_shelx_space_group_comment       
;
The symmetry employed for this shelxl refinement is uniquely defined
by the following loop, which should always be used as a source of
symmetry information in preference to the above space-group names.
They are only intended as comments.
;

loop_
_space_group_symop_operation_xyz
'x, y, z'
'-x, -y, -z'

_cell_length_a                   7.2744(4)
_cell_length_b                   8.7817(4)
_cell_length_c                   8.9556(5)
_cell_angle_alpha                85.843(4)
_cell_angle_beta                 85.310(4)
_cell_angle_gamma                85.904(4)
_cell_volume                     567.45(5)
_cell_formula_units_Z            2
_cell_measurement_temperature    173(2)
_cell_measurement_reflns_used    10667
_cell_measurement_theta_min      2.8680
_cell_measurement_theta_max      30.4200

_exptl_crystal_description       'triangular prism'
_exptl_crystal_colour            colourless
_exptl_crystal_density_meas      ?
_exptl_crystal_density_method    ?
_exptl_crystal_density_diffrn    2.819
_exptl_crystal_F_000             428
_exptl_transmission_factor_min   ?
_exptl_transmission_factor_max   ?
_exptl_crystal_size_max          0.200
_exptl_crystal_size_mid          0.180
_exptl_crystal_size_min          0.055
_exptl_absorpt_coefficient_mu    8.382
_shelx_estimated_absorpt_T_min   0.285
_shelx_estimated_absorpt_T_max   0.656
_exptl_absorpt_correction_T_min  0.45119
_exptl_absorpt_correction_T_max  1.00000
_exptl_absorpt_correction_type   multi-scan
_exptl_absorpt_process_details   
;
CrysAlisPro 1.171.42.43a (Rigaku Oxford Diffraction, 2022)
Empirical absorption correction using spherical harmonics,
implemented in SCALE3 ABSPACK scaling algorithm.
;

_diffrn_ambient_temperature      173(2)
_diffrn_radiation_wavelength     0.71073
_diffrn_radiation_type           MoK\a
_diffrn_measurement_device       '2-circle goniometer'
_diffrn_measurement_device_type  'STOE IPDS II two-circle-diffractometer'
_diffrn_detector                 'image plate'
_diffrn_detector_type            'STOE image plate (34 cm diameter)'
_diffrn_detector_area_resol_mean 6.67
_diffrn_source                   'Genix 3D I\mS microfocus X-ray source'
_diffrn_radiation_monochromator  mirror
_diffrn_measurement_method       \w
_diffrn_reflns_number            14495
_diffrn_reflns_av_unetI/netI     0.0253
_diffrn_reflns_av_R_equivalents  0.0410
_diffrn_reflns_limit_h_min       -10
_diffrn_reflns_limit_h_max       10
_diffrn_reflns_limit_k_min       -12
_diffrn_reflns_limit_k_max       12
_diffrn_reflns_limit_l_min       -12
_diffrn_reflns_limit_l_max       12
_diffrn_reflns_theta_min         2.816
_diffrn_reflns_theta_max         30.542
_diffrn_reflns_theta_full        25.242
_diffrn_measured_fraction_theta_max 0.998
_diffrn_measured_fraction_theta_full 0.999
_diffrn_reflns_Laue_measured_fraction_max 0.998
_diffrn_reflns_Laue_measured_fraction_full 0.999
_diffrn_reflns_point_group_measured_fraction_max 0.998
_diffrn_reflns_point_group_measured_fraction_full 0.999
_reflns_number_total             3472
_reflns_number_gt                3351
_reflns_threshold_expression     'I > 2\s(I)'
_reflns_Friedel_coverage         0.000
_reflns_Friedel_fraction_max     .
_reflns_Friedel_fraction_full    .

_reflns_special_details          
;
 Reflections were merged by SHELXL according to the crystal
 class for the calculation of statistics and refinement.
 
 _reflns_Friedel_fraction is defined as the number of unique
 Friedel pairs measured divided by the number that would be
 possible theoretically, ignoring centric projections and
 systematic absences.
;

_computing_data_collection       'X-Area (Stoe & Cie, 2001)'
_computing_cell_refinement       'CrysAlisPro 1.171.42.43a (Rigaku OD, 2022)'
_computing_data_reduction        'CrysAlisPro 1.171.42.43a (Rigaku OD, 2022)'
_computing_structure_solution    'SHELXT (G. M. Sheldrick, 2015)'
_computing_structure_refinement  'SHELXL-2019/2 (Sheldrick, 2019)'
_computing_molecular_graphics    ?
_computing_publication_material  'IUCr PublCIF online service'

_refine_special_details          ?
_refine_ls_structure_factor_coef Fsqd
_refine_ls_matrix_type           full
_refine_ls_weighting_scheme      calc
_refine_ls_weighting_details     
'w=1/[\s^2^(Fo^2^)+(0.0372P)^2^+0.1567P] where P=(Fo^2^+2Fc^2^)/3'
_atom_sites_solution_primary     dual
_atom_sites_solution_secondary   difmap
_atom_sites_solution_hydrogens   geom
_refine_ls_hydrogen_treatment    constr
_refine_ls_extinction_method     'SHELXL-2019/2 (Sheldrick 2019)'
_refine_ls_extinction_coef       0.0036(4)
_refine_ls_extinction_expression Fc^*^=kFc[1+0.001xFc^2^\l^3^/sin(2\q)]^-1/4^
_refine_ls_number_reflns         3472
_refine_ls_number_parameters     85
_refine_ls_number_restraints     0
_refine_ls_R_factor_all          0.0248
_refine_ls_R_factor_gt           0.0241
_refine_ls_wR_factor_ref         0.0636
_refine_ls_wR_factor_gt          0.0627
_refine_ls_goodness_of_fit_ref   1.089
_refine_ls_restrained_S_all      1.089
_refine_ls_shift/su_max          0.001
_refine_ls_shift/su_mean         0.000

loop_
_atom_site_label
_atom_site_type_symbol
_atom_site_fract_x
_atom_site_fract_y
_atom_site_fract_z
_atom_site_U_iso_or_equiv
_atom_site_adp_type
_atom_site_occupancy
_atom_site_site_symmetry_order
_atom_site_calc_flag
_atom_site_refinement_flags_posn
_atom_site_refinement_flags_adp
_atom_site_refinement_flags_occupancy
_atom_site_disorder_assembly
_atom_site_disorder_group
B1 B 0.6235(4) 0.7616(3) 0.6450(3) 0.0173(4) Uani 1 1 d . . . . .
I1 I 0.72181(2) 0.53186(2) 0.74828(2) 0.02359(6) Uani 1 1 d . . . . .
I2 I 0.78101(2) 0.94825(2) 0.72800(2) 0.02377(6) Uani 1 1 d . . . . .
I3 I 0.82492(2) 0.76993(2) 0.14773(2) 0.02784(7) Uani 1 1 d . . . . .
S1 S 0.36907(8) 0.81620(7) 0.71472(7) 0.02004(12) Uani 1 1 d . . . . .
C1 C 0.6314(3) 0.7660(3) 0.4653(3) 0.0198(4) Uani 1 1 d . . . . .
H1A H 0.561317 0.681740 0.436055 0.024 Uiso 1 1 calc R U . . .
H1B H 0.569387 0.863605 0.427510 0.024 Uiso 1 1 calc R U . . .
C2 C 0.8264(4) 0.7513(3) 0.3900(3) 0.0234(5) Uani 1 1 d . . . . .
H2A H 0.886903 0.651121 0.422460 0.028 Uiso 1 1 calc R U . . .
H2B H 0.899171 0.832522 0.422115 0.028 Uiso 1 1 calc R U . . .
C3 C 0.2422(4) 0.6627(4) 0.6638(5) 0.0368(7) Uani 1 1 d . . . . .
H3A H 0.294605 0.565353 0.707791 0.055 Uiso 1 1 calc R U . . .
H3B H 0.250177 0.660365 0.554173 0.055 Uiso 1 1 calc R U . . .
H3C H 0.112394 0.678354 0.701472 0.055 Uiso 1 1 calc R U . . .
C4 C 0.3520(4) 0.7860(4) 0.9153(3) 0.0347(7) Uani 1 1 d . . . . .
H4A H 0.223047 0.804942 0.954063 0.052 Uiso 1 1 calc R U . . .
H4B H 0.429224 0.856293 0.957830 0.052 Uiso 1 1 calc R U . . .
H4C H 0.394290 0.680204 0.943817 0.052 Uiso 1 1 calc R U . . .

loop_
_atom_site_aniso_label
_atom_site_aniso_U_11
_atom_site_aniso_U_22
_atom_site_aniso_U_33
_atom_site_aniso_U_23
_atom_site_aniso_U_13
_atom_site_aniso_U_12
B1 0.0161(10) 0.0190(11) 0.0163(11) -0.0002(9) 0.0006(8) -0.0020(8)
I1 0.02287(10) 0.02102(9) 0.02526(10) 0.00462(6) -0.00063(6) 0.00215(6)
I2 0.02439(10) 0.02522(10) 0.02316(10) -0.00499(6) -0.00144(6) -0.00876(6)
I3 0.02869(10) 0.03804(12) 0.01598(9) -0.00197(7) 0.00130(6) 0.00012(7)
S1 0.0171(2) 0.0198(3) 0.0226(3) -0.0015(2) 0.0014(2) -0.00018(19)
C1 0.0195(10) 0.0205(10) 0.0197(10) 0.0002(8) -0.0032(8) -0.0025(8)
C2 0.0215(11) 0.0340(13) 0.0147(10) -0.0003(9) -0.0016(8) -0.0033(9)
C3 0.0189(12) 0.0352(15) 0.058(2) -0.0137(14) 0.0005(12) -0.0071(10)
C4 0.0315(15) 0.0453(18) 0.0240(13) 0.0017(12) 0.0097(11) 0.0013(12)

_geom_special_details            
;
 All esds (except the esd in the dihedral angle between two l.s. planes)
 are estimated using the full covariance matrix.  The cell esds are taken
 into account individually in the estimation of esds in distances, angles
 and torsion angles; correlations between esds in cell parameters are only
 used when they are defined by crystal symmetry.  An approximate (isotropic)
 treatment of cell esds is used for estimating esds involving l.s. planes.
;

loop_
_geom_bond_atom_site_label_1
_geom_bond_atom_site_label_2
_geom_bond_distance
_geom_bond_site_symmetry_2
_geom_bond_publ_flag
B1 C1 1.604(4) . ?
B1 S1 1.942(3) . ?
B1 I1 2.252(3) . ?
B1 I2 2.266(3) . ?
I3 C2 2.165(2) . ?
S1 C4 1.792(3) . ?
S1 C3 1.793(3) . ?
C1 C2 1.521(3) . ?
C1 H1A 0.9900 . ?
C1 H1B 0.9900 . ?
C2 H2A 0.9900 . ?
C2 H2B 0.9900 . ?
C3 H3A 0.9800 . ?
C3 H3B 0.9800 . ?
C3 H3C 0.9800 . ?
C4 H4A 0.9800 . ?
C4 H4B 0.9800 . ?
C4 H4C 0.9800 . ?

loop_
_geom_angle_atom_site_label_1
_geom_angle_atom_site_label_2
_geom_angle_atom_site_label_3
_geom_angle
_geom_angle_site_symmetry_1
_geom_angle_site_symmetry_3
_geom_angle_publ_flag
C1 B1 S1 106.85(17) . . ?
C1 B1 I1 112.52(16) . . ?
S1 B1 I1 111.24(12) . . ?
C1 B1 I2 112.56(16) . . ?
S1 B1 I2 103.17(12) . . ?
I1 B1 I2 110.07(11) . . ?
C4 S1 C3 101.04(18) . . ?
C4 S1 B1 107.17(13) . . ?
C3 S1 B1 104.46(13) . . ?
C2 C1 B1 113.9(2) . . ?
C2 C1 H1A 108.8 . . ?
B1 C1 H1A 108.8 . . ?
C2 C1 H1B 108.8 . . ?
B1 C1 H1B 108.8 . . ?
H1A C1 H1B 107.7 . . ?
C1 C2 I3 111.44(17) . . ?
C1 C2 H2A 109.3 . . ?
I3 C2 H2A 109.3 . . ?
C1 C2 H2B 109.3 . . ?
I3 C2 H2B 109.3 . . ?
H2A C2 H2B 108.0 . . ?
S1 C3 H3A 109.5 . . ?
S1 C3 H3B 109.5 . . ?
H3A C3 H3B 109.5 . . ?
S1 C3 H3C 109.5 . . ?
H3A C3 H3C 109.5 . . ?
H3B C3 H3C 109.5 . . ?
S1 C4 H4A 109.5 . . ?
S1 C4 H4B 109.5 . . ?
H4A C4 H4B 109.5 . . ?
S1 C4 H4C 109.5 . . ?
H4A C4 H4C 109.5 . . ?
H4B C4 H4C 109.5 . . ?

loop_
_geom_torsion_atom_site_label_1
_geom_torsion_atom_site_label_2
_geom_torsion_atom_site_label_3
_geom_torsion_atom_site_label_4
_geom_torsion
_geom_torsion_site_symmetry_1
_geom_torsion_site_symmetry_2
_geom_torsion_site_symmetry_3
_geom_torsion_site_symmetry_4
_geom_torsion_publ_flag
S1 B1 C1 C2 170.63(18) . . . . ?
I1 B1 C1 C2 -67.0(2) . . . . ?
I2 B1 C1 C2 58.1(2) . . . . ?
B1 C1 C2 I3 -177.08(17) . . . . ?

_refine_diff_density_max         1.659
_refine_diff_density_min         -1.104
_refine_diff_density_rms         0.214

_shelx_res_file                  
;
TITL wa3638=JH300b in P-1 at -100C
    fin.res
    created by SHELXL-2019/3 at 09:46:09 on 25-Sep-2024
CELL 0.71073   7.27444   8.78173   8.95559  85.8428  85.3098  85.9040
ZERR    2.00   0.00035   0.00037   0.00045   0.0038   0.0040   0.0037
LATT  1
SFAC C H B S I
UNIT 8 20 2 2 6

SIZE 0.055 0.18 0.20
REM colourless triangular prism
TEMP -100

ACTA
L.S. 10
FMAP 2
PLAN 10
CONF
BOND $H

WGHT    0.037200    0.156700
EXTI    0.003609
FVAR       0.17914
B1    3    0.623531    0.761642    0.645016    11.00000    0.01609    0.01904 =
         0.01632   -0.00022    0.00057   -0.00199
I1    5    0.721813    0.531860    0.748278    11.00000    0.02287    0.02102 =
         0.02526    0.00462   -0.00063    0.00215
I2    5    0.781014    0.948246    0.728003    11.00000    0.02439    0.02522 =
         0.02316   -0.00499   -0.00144   -0.00876
I3    5    0.824924    0.769933    0.147728    11.00000    0.02869    0.03804 =
         0.01598   -0.00197    0.00130    0.00012
S1    4    0.369073    0.816205    0.714719    11.00000    0.01711    0.01978 =
         0.02260   -0.00147    0.00138   -0.00018
C1    1    0.631393    0.766021    0.465304    11.00000    0.01950    0.02051 =
         0.01975    0.00018   -0.00320   -0.00248
AFIX  23
H1A   2    0.561317    0.681740    0.436055    11.00000   -1.20000
H1B   2    0.569387    0.863605    0.427510    11.00000   -1.20000
AFIX   0
C2    1    0.826429    0.751280    0.390029    11.00000    0.02153    0.03403 =
         0.01473   -0.00033   -0.00164   -0.00332
AFIX  23
H2A   2    0.886903    0.651121    0.422460    11.00000   -1.20000
H2B   2    0.899171    0.832522    0.422115    11.00000   -1.20000
AFIX   0
C3    1    0.242180    0.662667    0.663763    11.00000    0.01892    0.03524 =
         0.05791   -0.01370    0.00047   -0.00715
AFIX 137
H3A   2    0.294605    0.565353    0.707791    11.00000   -1.50000
H3B   2    0.250177    0.660365    0.554173    11.00000   -1.50000
H3C   2    0.112394    0.678354    0.701472    11.00000   -1.50000
AFIX   0
C4    1    0.351970    0.785987    0.915342    11.00000    0.03150    0.04535 =
         0.02404    0.00175    0.00970    0.00130
AFIX 137
H4A   2    0.223047    0.804942    0.954063    11.00000   -1.50000
H4B   2    0.429224    0.856293    0.957830    11.00000   -1.50000
H4C   2    0.394290    0.680204    0.943817    11.00000   -1.50000

AFIX   0
HKLF 4


REM  wa3638=JH300b in P-1 at -100C
REM wR2 = 0.0636, GooF = S = 1.089, Restrained GooF = 1.089 for all data
REM R1 = 0.0241 for 3351 Fo > 4sig(Fo) and 0.0248 for all 3472 data
REM 85 parameters refined using 0 restraints

END

WGHT      0.0373      0.1567

REM Highest difference peak  1.659,  deepest hole -1.104,  1-sigma level  0.214
Q1    1   0.7157  0.7611  0.4039  11.00000  0.05    1.66
Q2    1   0.8176  0.6841  0.1383  11.00000  0.05    1.14
Q3    1   0.8920  0.8865  0.7064  11.00000  0.05    0.93
Q4    1   0.7353  0.8424  0.1453  11.00000  0.05    0.87
Q5    1   0.8254  0.8625  0.7464  11.00000  0.05    0.85
Q6    1   0.9465  0.8436  0.6726  11.00000  0.05    0.81
Q7    1   0.8905  0.8829  0.1258  11.00000  0.05    0.78
Q8    1   0.5843  0.6235  0.8342  11.00000  0.05    0.78
Q9    1   0.6982  0.6332  0.7370  11.00000  0.05    0.74
Q10   1   0.5897  0.6813  0.7839  11.00000  0.05    0.72
;
_shelx_res_checksum              55367

_chemical_properties_physical    Air-sensitive,Moisture-sensitive
####################################################################### 
# 
# This file contains crystal structure data downloaded from the 
# Cambridge Structural Database (CSD) hosted by the Cambridge 
# Crystallographic Data Centre (CCDC).
# 
# Full information about CCDC data access policies and citation 
# guidelines are available at http://www.ccdc.cam.ac.uk/access/V1 
# 
# Audit and citation data items may have been added by the CCDC. 
# Please retain this information to preserve the provenance of 
# this file and to allow appropriate attribution of the data. 
# 
#######################################################################

data_3_IDipp_wa3567_JH229
_database_code_depnum_ccdc_archive 'CCDC 2470875'
loop_
_audit_author_name
_audit_author_address
'Alexander Virovets'
;Goethe University of Frankfurt
Germany
;
_audit_update_record             
;
2025-07-08 deposited with the CCDC.	2025-09-10 downloaded from the CCDC.
;

# start Validation Reply Form
_vrf_PLAT910_3_IDipp_wa3567_JH229 
;
PROBLEM: Missing # of FCF Reflection(s) Below Theta(Min).          6 Note  
RESPONSE: These reflections are hidden behind the beamstop.
;
# end Validation Reply Form

_audit_creation_method           SHELXL-2019/3
_shelx_SHELXL_version_number     2019/3
_chemical_name_systematic        ?
_chemical_name_common            ?
_chemical_melting_point          ?
_chemical_formula_moiety         'C27 H36 B Cl5 N2 Si'
_chemical_formula_sum            'C27 H36 B Cl5 N2 Si'
_chemical_formula_weight         604.73

loop_
_atom_type_symbol
_atom_type_description
_atom_type_scat_dispersion_real
_atom_type_scat_dispersion_imag
_atom_type_scat_source
C C 0.0033 0.0016 'International Tables Vol C Tables 4.2.6.8 and 6.1.1.4'
H H 0.0000 0.0000 'International Tables Vol C Tables 4.2.6.8 and 6.1.1.4'
B B 0.0013 0.0007 'International Tables Vol C Tables 4.2.6.8 and 6.1.1.4'
N N 0.0061 0.0033 'International Tables Vol C Tables 4.2.6.8 and 6.1.1.4'
Si Si 0.0817 0.0704 'International Tables Vol C Tables 4.2.6.8 and 6.1.1.4'
Cl Cl 0.1484 0.1585 'International Tables Vol C Tables 4.2.6.8 and 6.1.1.4'

_space_group_crystal_system      trigonal
_space_group_IT_number           145
_space_group_name_H-M_alt        'P 32'
_space_group_name_Hall           'P 32'

_shelx_space_group_comment       
;
The symmetry employed for this shelxl refinement is uniquely defined
by the following loop, which should always be used as a source of
symmetry information in preference to the above space-group names.
They are only intended as comments.
;

loop_
_space_group_symop_operation_xyz
'x, y, z'
'-y, x-y, z+2/3'
'-x+y, -x, z+1/3'

_cell_length_a                   17.5229(2)
_cell_length_b                   17.5229(2)
_cell_length_c                   26.2872(5)
_cell_angle_alpha                90
_cell_angle_beta                 90
_cell_angle_gamma                120
_cell_volume                     6990.2(2)
_cell_formula_units_Z            9
_cell_measurement_temperature    173(2)
_cell_measurement_reflns_used    19490
_cell_measurement_theta_min      2.7270
_cell_measurement_theta_max      26.2610

_exptl_crystal_description       prism
_exptl_crystal_colour            colorless
_exptl_crystal_density_meas      ?
_exptl_crystal_density_method    ?
_exptl_crystal_density_diffrn    1.293
_exptl_crystal_F_000             2844
_exptl_transmission_factor_min   ?
_exptl_transmission_factor_max   ?
_exptl_crystal_size_max          0.200
_exptl_crystal_size_mid          0.140
_exptl_crystal_size_min          0.110
_exptl_absorpt_coefficient_mu    0.525
_shelx_estimated_absorpt_T_min   0.902
_shelx_estimated_absorpt_T_max   0.944
_exptl_absorpt_correction_T_min  0.71955
_exptl_absorpt_correction_T_max  1.00000
_exptl_absorpt_correction_type   multi-scan
_exptl_absorpt_process_details   
;
CrysAlisPro 1.171.42.43a (Rigaku Oxford Diffraction, 2022)
Empirical absorption correction using spherical harmonics,
implemented in SCALE3 ABSPACK scaling algorithm.
;

_diffrn_ambient_temperature      173(2)
_diffrn_radiation_wavelength     0.71073
_diffrn_radiation_type           MoK\a
_diffrn_measurement_device       '2-circle goniometer'
_diffrn_measurement_device_type  'STOE IPDS II two-circle-diffractometer'
_diffrn_detector                 'image plate'
_diffrn_detector_type            'STOE image plate (34 cm diameter)'
_diffrn_detector_area_resol_mean 6.67
_diffrn_source                   'Genix 3D I\mS microfocus X-ray source'
_diffrn_radiation_monochromator  mirror
_diffrn_measurement_method       \w
_diffrn_reflns_number            81147
_diffrn_reflns_av_unetI/netI     0.0600
_diffrn_reflns_av_R_equivalents  0.0758
_diffrn_reflns_limit_h_min       -21
_diffrn_reflns_limit_h_max       21
_diffrn_reflns_limit_k_min       -21
_diffrn_reflns_limit_k_max       21
_diffrn_reflns_limit_l_min       -32
_diffrn_reflns_limit_l_max       32
_diffrn_reflns_theta_min         2.325
_diffrn_reflns_theta_max         26.022
_diffrn_reflns_theta_full        25.242
_diffrn_measured_fraction_theta_max 0.999
_diffrn_measured_fraction_theta_full 0.999
_diffrn_reflns_Laue_measured_fraction_max 0.999
_diffrn_reflns_Laue_measured_fraction_full 0.999
_diffrn_reflns_point_group_measured_fraction_max 0.999
_diffrn_reflns_point_group_measured_fraction_full 0.999
_reflns_number_total             18347
_reflns_number_gt                16709
_reflns_threshold_expression     'I > 2\s(I)'
_reflns_Friedel_coverage         1.000
_reflns_Friedel_fraction_max     0.999
_reflns_Friedel_fraction_full    0.999

_reflns_special_details          
;
 Reflections were merged by SHELXL according to the crystal
 class for the calculation of statistics and refinement.
 
 _reflns_Friedel_fraction is defined as the number of unique
 Friedel pairs measured divided by the number that would be
 possible theoretically, ignoring centric projections and
 systematic absences.
;

_computing_data_collection       'X-Area (Stoe & Cie, 2001)'
_computing_cell_refinement       'CrysAlisPro 1.171.42.43a (Rigaku OD, 2022)'
_computing_data_reduction        'CrysAlisPro 1.171.42.43a (Rigaku OD, 2022)'
_computing_structure_solution    'SHELXT (G. M. Sheldrick, 2015)'
_computing_structure_refinement  'SHELXL-2019/2 (Sheldrick, 2019)'
_computing_molecular_graphics    ?
_computing_publication_material  'IUCr PublCIF online service'

_refine_special_details          ?
_refine_ls_structure_factor_coef Fsqd
_refine_ls_matrix_type           full
_refine_ls_weighting_scheme      calc
_refine_ls_weighting_details     
'w=1/[\s^2^(Fo^2^)+(0.0338P)^2^] where P=(Fo^2^+2Fc^2^)/3'
_atom_sites_solution_primary     dual
_atom_sites_solution_secondary   difmap
_atom_sites_solution_hydrogens   geom
_refine_ls_hydrogen_treatment    constr
_refine_ls_extinction_method     none
_refine_ls_extinction_coef       .
_refine_ls_abs_structure_details 
;
 Flack x determined using 7356 quotients [(I+)-(I-)]/[(I+)+(I-)]
 (Parsons, Flack and Wagner, Acta Cryst. B69 (2013) 249-259).
;
_refine_ls_abs_structure_Flack   -0.05(2)
_chemical_absolute_configuration ?
_refine_ls_number_reflns         18347
_refine_ls_number_parameters     997
_refine_ls_number_restraints     1
_refine_ls_R_factor_all          0.0423
_refine_ls_R_factor_gt           0.0360
_refine_ls_wR_factor_ref         0.0837
_refine_ls_wR_factor_gt          0.0802
_refine_ls_goodness_of_fit_ref   1.030
_refine_ls_restrained_S_all      1.030
_refine_ls_shift/su_max          0.001
_refine_ls_shift/su_mean         0.000

loop_
_atom_site_label
_atom_site_type_symbol
_atom_site_fract_x
_atom_site_fract_y
_atom_site_fract_z
_atom_site_U_iso_or_equiv
_atom_site_adp_type
_atom_site_occupancy
_atom_site_site_symmetry_order
_atom_site_calc_flag
_atom_site_refinement_flags_posn
_atom_site_refinement_flags_adp
_atom_site_refinement_flags_occupancy
_atom_site_disorder_assembly
_atom_site_disorder_group
B1A B 0.1421(2) 0.4988(2) 0.45783(15) 0.0205(7) Uani 1 1 d . . . . .
Cl1A Cl 0.09058(5) 0.56745(5) 0.47160(4) 0.02799(17) Uani 1 1 d . . . . .
Cl2A Cl 0.26395(5) 0.57070(5) 0.45030(4) 0.0329(2) Uani 1 1 d . . . . .
Si1A Si 0.09447(7) 0.45680(6) 0.38698(4) 0.0283(2) Uani 1 1 d . . . . .
Cl3A Cl -0.04027(6) 0.37680(7) 0.38541(5) 0.0476(3) Uani 1 1 d . . . . .
Cl4A Cl 0.14535(7) 0.39448(6) 0.34404(4) 0.0373(2) Uani 1 1 d . . . . .
Cl5A Cl 0.11899(8) 0.56358(7) 0.34216(4) 0.0497(3) Uani 1 1 d . . . . .
N1A N 0.14323(17) 0.36408(17) 0.50573(11) 0.0218(6) Uani 1 1 d . . . . .
N2A N 0.09937(17) 0.43579(17) 0.55251(11) 0.0215(6) Uani 1 1 d . . . . .
C1A C 0.12495(19) 0.43109(19) 0.50439(13) 0.0184(6) Uani 1 1 d . . . . .
C2A C 0.1309(2) 0.3299(2) 0.55404(14) 0.0295(8) Uani 1 1 d . . . . .
H2A H 0.140143 0.283297 0.564740 0.035 Uiso 1 1 calc R U . . .
C3A C 0.1036(2) 0.3741(2) 0.58324(14) 0.0293(8) Uani 1 1 d . . . . .
H3A H 0.089716 0.364815 0.618447 0.035 Uiso 1 1 calc R U . . .
C11A C 0.1690(2) 0.3247(2) 0.46501(13) 0.0241(7) Uani 1 1 d . . . . .
C12A C 0.2583(2) 0.3527(2) 0.45860(15) 0.0279(7) Uani 1 1 d . . . . .
C13A C 0.2798(3) 0.3064(3) 0.42358(16) 0.0351(9) Uani 1 1 d . . . . .
H13A H 0.339957 0.324644 0.417493 0.042 Uiso 1 1 calc R U . . .
C14A C 0.2151(3) 0.2348(3) 0.39769(16) 0.0397(9) Uani 1 1 d . . . . .
H14A H 0.231138 0.203861 0.374292 0.048 Uiso 1 1 calc R U . . .
C15A C 0.1271(3) 0.2076(2) 0.40554(16) 0.0353(9) Uani 1 1 d . . . . .
H15A H 0.083490 0.158097 0.387350 0.042 Uiso 1 1 calc R U . . .
C16A C 0.1010(2) 0.2514(2) 0.43967(14) 0.0282(7) Uani 1 1 d . . . . .
C17A C 0.3311(2) 0.4268(2) 0.49017(15) 0.0318(8) Uani 1 1 d . . . . .
H17A H 0.306915 0.463085 0.504842 0.038 Uiso 1 1 calc R U . . .
C18A C 0.4107(3) 0.4870(3) 0.4572(2) 0.0482(11) Uani 1 1 d . . . . .
H18A H 0.438068 0.453804 0.444426 0.072 Uiso 1 1 calc R U . . .
H18B H 0.453564 0.536972 0.477572 0.072 Uiso 1 1 calc R U . . .
H18C H 0.391457 0.508819 0.428409 0.072 Uiso 1 1 calc R U . . .
C19A C 0.3578(3) 0.3880(3) 0.53423(18) 0.0462(11) Uani 1 1 d . . . . .
H19A H 0.306068 0.351184 0.555314 0.069 Uiso 1 1 calc R U . . .
H19B H 0.402784 0.435942 0.554923 0.069 Uiso 1 1 calc R U . . .
H19C H 0.381626 0.352125 0.520665 0.069 Uiso 1 1 calc R U . . .
C20A C 0.0038(2) 0.2180(2) 0.44888(15) 0.0323(8) Uani 1 1 d . . . . .
H20A H -0.002618 0.269704 0.458628 0.039 Uiso 1 1 calc R U . . .
C21A C -0.0535(3) 0.1755(3) 0.40142(18) 0.0451(10) Uani 1 1 d . . . . .
H21A H -0.024830 0.212447 0.371614 0.068 Uiso 1 1 calc R U . . .
H21B H -0.111444 0.169962 0.406339 0.068 Uiso 1 1 calc R U . . .
H21C H -0.060544 0.116912 0.396109 0.068 Uiso 1 1 calc R U . . .
C22A C -0.0314(3) 0.1519(3) 0.49303(19) 0.0493(11) Uani 1 1 d . . . . .
H22A H -0.024696 0.101056 0.484763 0.074 Uiso 1 1 calc R U . . .
H22B H -0.093838 0.132285 0.498516 0.074 Uiso 1 1 calc R U . . .
H22C H 0.001928 0.180271 0.524007 0.074 Uiso 1 1 calc R U . . .
C31A C 0.0684(2) 0.4909(2) 0.57620(13) 0.0219(7) Uani 1 1 d . . . . .
C32A C 0.1289(2) 0.5646(2) 0.60370(14) 0.0261(7) Uani 1 1 d . . . . .
C33A C 0.0950(2) 0.6080(2) 0.63268(15) 0.0308(8) Uani 1 1 d . . . . .
H33A H 0.134024 0.658228 0.652154 0.037 Uiso 1 1 calc R U . . .
C34A C 0.0060(2) 0.5789(2) 0.63335(16) 0.0350(9) Uani 1 1 d . . . . .
H34A H -0.015908 0.608357 0.653793 0.042 Uiso 1 1 calc R U . . .
C35A C -0.0518(2) 0.5066(2) 0.60433(16) 0.0321(8) Uani 1 1 d . . . . .
H35A H -0.112925 0.487921 0.604615 0.039 Uiso 1 1 calc R U . . .
C36A C -0.0216(2) 0.4611(2) 0.57479(14) 0.0268(7) Uani 1 1 d . . . . .
C37A C 0.2276(2) 0.6004(2) 0.60235(17) 0.0345(8) Uani 1 1 d . . . . .
H37A H 0.238973 0.559807 0.581088 0.041 Uiso 1 1 calc R U . . .
C38A C 0.2647(3) 0.6043(4) 0.6555(2) 0.0600(14) Uani 1 1 d . . . . .
H38A H 0.248777 0.638793 0.677962 0.090 Uiso 1 1 calc R U . . .
H38B H 0.329023 0.632318 0.653562 0.090 Uiso 1 1 calc R U . . .
H38C H 0.240170 0.544471 0.668970 0.090 Uiso 1 1 calc R U . . .
C39A C 0.2748(3) 0.6913(3) 0.5780(2) 0.0483(11) Uani 1 1 d . . . . .
H39A H 0.251361 0.688003 0.543704 0.072 Uiso 1 1 calc R U . . .
H39B H 0.338025 0.711928 0.575889 0.072 Uiso 1 1 calc R U . . .
H39C H 0.265453 0.732428 0.598651 0.072 Uiso 1 1 calc R U . . .
C40A C -0.0862(2) 0.3833(2) 0.54267(16) 0.0337(8) Uani 1 1 d . . . . .
H40A H -0.051494 0.366087 0.519939 0.040 Uiso 1 1 calc R U . . .
C41A C -0.1431(3) 0.4064(3) 0.50914(17) 0.0434(10) Uani 1 1 d . . . . .
H41A H -0.178891 0.422011 0.530709 0.065 Uiso 1 1 calc R U . . .
H41B H -0.181849 0.355572 0.487951 0.065 Uiso 1 1 calc R U . . .
H41C H -0.105039 0.456547 0.487281 0.065 Uiso 1 1 calc R U . . .
C42A C -0.1441(3) 0.3045(3) 0.5772(2) 0.0533(12) Uani 1 1 d . . . . .
H42A H -0.106617 0.289324 0.597413 0.080 Uiso 1 1 calc R U . . .
H42B H -0.184123 0.253934 0.556191 0.080 Uiso 1 1 calc R U . . .
H42C H -0.178527 0.320064 0.599935 0.080 Uiso 1 1 calc R U . . .
B1B B 0.4214(2) 1.1371(2) 0.44729(15) 0.0214(7) Uani 1 1 d . . . . .
Cl1B Cl 0.44518(6) 1.24599(5) 0.47299(4) 0.0337(2) Uani 1 1 d . . . . .
Cl2B Cl 0.30685(6) 1.07577(6) 0.42100(4) 0.0351(2) Uani 1 1 d . . . . .
Si1B Si 0.50084(6) 1.17812(6) 0.38528(4) 0.0257(2) Uani 1 1 d . . . . .
Cl3B Cl 0.46337(8) 1.25121(7) 0.34106(4) 0.0504(3) Uani 1 1 d . . . . .
Cl4B Cl 0.49967(6) 1.08964(6) 0.33361(4) 0.0357(2) Uani 1 1 d . . . . .
Cl5B Cl 0.63111(6) 1.26285(6) 0.40286(4) 0.0436(2) Uani 1 1 d . . . . .
N1B N 0.43871(17) 1.00618(16) 0.48849(11) 0.0209(6) Uani 1 1 d . . . . .
N2B N 0.39748(16) 1.07213(17) 0.54132(11) 0.0196(5) Uani 1 1 d . . . . .
C1B C 0.42487(18) 1.07548(19) 0.49259(12) 0.0172(6) Uani 1 1 d . . . . .
C2B C 0.3916(2) 1.0005(2) 0.56625(14) 0.0262(7) Uani 1 1 d . . . . .
H2B H 0.373077 0.983428 0.600377 0.031 Uiso 1 1 calc R U . . .
C3B C 0.4170(2) 0.9592(2) 0.53322(15) 0.0289(8) Uani 1 1 d . . . . .
H3B H 0.419450 0.907081 0.539530 0.035 Uiso 1 1 calc R U . . .
C11B C 0.4725(2) 0.9785(2) 0.44550(13) 0.0226(7) Uani 1 1 d . . . . .
C12B C 0.5636(2) 1.0106(2) 0.44259(14) 0.0247(7) Uani 1 1 d . . . . .
C13B C 0.5913(2) 0.9723(2) 0.40636(16) 0.0322(8) Uani 1 1 d . . . . .
H13B H 0.652370 0.991582 0.403491 0.039 Uiso 1 1 calc R U . . .
C14B C 0.5326(3) 0.9069(2) 0.37443(17) 0.0379(9) Uani 1 1 d . . . . .
H14B H 0.553544 0.882060 0.349809 0.045 Uiso 1 1 calc R U . . .
C15B C 0.4433(3) 0.8773(2) 0.37806(16) 0.0366(9) Uani 1 1 d . . . . .
H15B H 0.403655 0.832772 0.355442 0.044 Uiso 1 1 calc R U . . .
C16B C 0.4103(2) 0.9115(2) 0.41427(15) 0.0275(7) Uani 1 1 d . . . . .
C17B C 0.6298(2) 1.0827(2) 0.47790(15) 0.0290(8) Uani 1 1 d . . . . .
H17B H 0.606835 1.123298 0.486269 0.035 Uiso 1 1 calc R U . . .
C18B C 0.7204(2) 1.1371(3) 0.45287(19) 0.0423(10) Uani 1 1 d . . . . .
H18D H 0.747893 1.100550 0.449078 0.063 Uiso 1 1 calc R U . . .
H18E H 0.757767 1.188215 0.474232 0.063 Uiso 1 1 calc R U . . .
H18F H 0.713437 1.157188 0.419310 0.063 Uiso 1 1 calc R U . . .
C19B C 0.6407(3) 1.0436(3) 0.52783(17) 0.0417(9) Uani 1 1 d . . . . .
H19D H 0.584079 1.013506 0.545759 0.063 Uiso 1 1 calc R U . . .
H19E H 0.684526 1.091037 0.549281 0.063 Uiso 1 1 calc R U . . .
H19F H 0.660319 1.001406 0.520295 0.063 Uiso 1 1 calc R U . . .
C20B C 0.3120(2) 0.8737(2) 0.42013(16) 0.0332(8) Uani 1 1 d . . . . .
H20B H 0.302085 0.911664 0.444548 0.040 Uiso 1 1 calc R U . . .
C21B C 0.2684(3) 0.8726(4) 0.3698(2) 0.0583(13) Uani 1 1 d . . . . .
H21D H 0.299427 0.931369 0.354380 0.088 Uiso 1 1 calc R U . . .
H21E H 0.206715 0.855667 0.375804 0.088 Uiso 1 1 calc R U . . .
H21F H 0.270928 0.829945 0.346715 0.088 Uiso 1 1 calc R U . . .
C22B C 0.2705(3) 0.7807(3) 0.4425(3) 0.0751(19) Uani 1 1 d . . . . .
H22D H 0.278181 0.742127 0.418595 0.113 Uiso 1 1 calc R U . . .
H22E H 0.207493 0.757901 0.448257 0.113 Uiso 1 1 calc R U . . .
H22F H 0.299222 0.782663 0.474794 0.113 Uiso 1 1 calc R U . . .
C31B C 0.3889(2) 1.1379(2) 0.57108(13) 0.0227(7) Uani 1 1 d . . . . .
C32B C 0.4655(2) 1.2032(2) 0.59497(14) 0.0300(8) Uani 1 1 d . . . . .
C33B C 0.4554(3) 1.2603(3) 0.62708(17) 0.0409(10) Uani 1 1 d . . . . .
H33B H 0.505562 1.305977 0.643787 0.049 Uiso 1 1 calc R U . . .
C34B C 0.3733(3) 1.2520(3) 0.63524(18) 0.0484(11) Uani 1 1 d . . . . .
H34B H 0.367856 1.291663 0.657500 0.058 Uiso 1 1 calc R U . . .
C35B C 0.3005(3) 1.1871(3) 0.61153(16) 0.0386(9) Uani 1 1 d . . . . .
H35B H 0.244911 1.182374 0.617800 0.046 Uiso 1 1 calc R U . . .
C36B C 0.3052(2) 1.1274(2) 0.57827(14) 0.0270(7) Uani 1 1 d . . . . .
C37B C 0.5560(2) 1.2141(3) 0.58562(15) 0.0360(9) Uani 1 1 d . . . . .
H37B H 0.552172 1.178686 0.554901 0.043 Uiso 1 1 calc R U . . .
C38B C 0.6240(3) 1.3114(4) 0.5746(3) 0.079(2) Uani 1 1 d . . . . .
H38D H 0.598198 1.336133 0.551437 0.118 Uiso 1 1 calc R U . . .
H38E H 0.676503 1.315158 0.558945 0.118 Uiso 1 1 calc R U . . .
H38F H 0.640502 1.344737 0.606572 0.118 Uiso 1 1 calc R U . . .
C39B C 0.5873(3) 1.1816(3) 0.62969(19) 0.0480(11) Uani 1 1 d . . . . .
H39D H 0.590169 1.214476 0.660473 0.072 Uiso 1 1 calc R U . . .
H39E H 0.645935 1.190461 0.622093 0.072 Uiso 1 1 calc R U . . .
H39F H 0.546046 1.118701 0.635115 0.072 Uiso 1 1 calc R U . . .
C40B C 0.2226(2) 1.0564(2) 0.55260(15) 0.0311(8) Uani 1 1 d . . . . .
H40B H 0.240339 1.025077 0.527590 0.037 Uiso 1 1 calc R U . . .
C41B C 0.1749(3) 1.0964(3) 0.52352(19) 0.0458(10) Uani 1 1 d . . . . .
H41D H 0.152984 1.123517 0.547708 0.069 Uiso 1 1 calc R U . . .
H41E H 0.125268 1.049890 0.504547 0.069 Uiso 1 1 calc R U . . .
H41F H 0.216012 1.141237 0.499773 0.069 Uiso 1 1 calc R U . . .
C42B C 0.1613(3) 0.9892(3) 0.59185(18) 0.0426(10) Uani 1 1 d . . . . .
H42D H 0.190767 0.959926 0.607388 0.064 Uiso 1 1 calc R U . . .
H42E H 0.107073 0.945201 0.575062 0.064 Uiso 1 1 calc R U . . .
H42F H 0.146915 1.019441 0.618261 0.064 Uiso 1 1 calc R U . . .
B1C B 0.8065(2) 0.8436(2) 0.46021(15) 0.0221(7) Uani 1 1 d . . . . .
Cl1C Cl 0.76332(6) 0.91880(5) 0.47571(4) 0.03045(19) Uani 1 1 d . . . . .
Cl2C Cl 0.92807(5) 0.91033(6) 0.45088(4) 0.0364(2) Uani 1 1 d . . . . .
Si1C Si 0.75511(7) 0.80312(6) 0.38985(4) 0.0300(2) Uani 1 1 d . . . . .
Cl3C Cl 0.62029(6) 0.71977(7) 0.39154(4) 0.0440(2) Uani 1 1 d . . . . .
Cl4C Cl 0.77313(9) 0.90849(7) 0.34603(4) 0.0541(3) Uani 1 1 d . . . . .
Cl5C Cl 0.80607(7) 0.74373(6) 0.34462(4) 0.0391(2) Uani 1 1 d . . . . .
N1C N 0.79990(18) 0.70177(17) 0.50499(11) 0.0237(6) Uani 1 1 d . . . . .
N2C N 0.74643(18) 0.76621(17) 0.55116(11) 0.0238(6) Uani 1 1 d . . . . .
C1C C 0.7830(2) 0.7705(2) 0.50474(13) 0.0206(6) Uani 1 1 d . . . . .
C2C C 0.7755(3) 0.6585(2) 0.55090(15) 0.0325(8) Uani 1 1 d . . . . .
H2C H 0.781275 0.609379 0.560512 0.039 Uiso 1 1 calc R U . . .
C3C C 0.7423(3) 0.6979(2) 0.57961(15) 0.0325(8) Uani 1 1 d . . . . .
H3C H 0.720062 0.681999 0.613242 0.039 Uiso 1 1 calc R U . . .
C11C C 0.8351(2) 0.6696(2) 0.46513(14) 0.0254(7) Uani 1 1 d . . . . .
C12C C 0.7740(2) 0.5964(2) 0.43658(15) 0.0287(7) Uani 1 1 d . . . . .
C13C C 0.8084(3) 0.5592(2) 0.40331(17) 0.0358(9) Uani 1 1 d . . . . .
H13C H 0.769257 0.509955 0.383212 0.043 Uiso 1 1 calc R U . . .
C14C C 0.8978(3) 0.5922(3) 0.39893(18) 0.0429(10) Uani 1 1 d . . . . .
H14C H 0.919464 0.565807 0.375832 0.051 Uiso 1 1 calc R U . . .
C15C C 0.9559(2) 0.6632(2) 0.42783(17) 0.0363(9) Uani 1 1 d . . . . .
H15C H 1.017451 0.685731 0.423960 0.044 Uiso 1 1 calc R U . . .
C16C C 0.9264(2) 0.7030(2) 0.46277(15) 0.0292(8) Uani 1 1 d . . . . .
C17C C 0.6745(2) 0.5549(2) 0.44202(16) 0.0347(8) Uani 1 1 d . . . . .
H17C H 0.661603 0.600379 0.455867 0.042 Uiso 1 1 calc R U . . .
C18C C 0.6263(3) 0.5220(3) 0.39120(19) 0.0455(10) Uani 1 1 d . . . . .
H18G H 0.654683 0.568416 0.365506 0.068 Uiso 1 1 calc R U . . .
H18H H 0.564680 0.506883 0.395259 0.068 Uiso 1 1 calc R U . . .
H18I H 0.628571 0.469712 0.380318 0.068 Uiso 1 1 calc R U . . .
C19C C 0.6393(3) 0.4775(3) 0.4800(2) 0.0498(11) Uani 1 1 d . . . . .
H19G H 0.652886 0.432924 0.467445 0.075 Uiso 1 1 calc R U . . .
H19H H 0.575330 0.451216 0.483396 0.075 Uiso 1 1 calc R U . . .
H19I H 0.667276 0.499092 0.513182 0.075 Uiso 1 1 calc R U . . .
C20C C 0.9920(2) 0.7734(2) 0.49885(16) 0.0349(9) Uani 1 1 d . . . . .
H20C H 0.964008 0.806322 0.513193 0.042 Uiso 1 1 calc R U . . .
C21C C 1.0767(3) 0.8392(3) 0.4718(2) 0.0477(11) Uani 1 1 d . . . . .
H21G H 1.109812 0.810050 0.462010 0.072 Uiso 1 1 calc R U . . .
H21H H 1.112657 0.888466 0.494712 0.072 Uiso 1 1 calc R U . . .
H21I H 1.062102 0.861481 0.441296 0.072 Uiso 1 1 calc R U . . .
C22C C 1.0118(3) 0.7287(3) 0.5429(2) 0.0535(12) Uani 1 1 d . . . . .
H22G H 0.956704 0.687520 0.560037 0.080 Uiso 1 1 calc R U . . .
H22H H 1.051444 0.773565 0.567131 0.080 Uiso 1 1 calc R U . . .
H22I H 1.039963 0.696566 0.529635 0.080 Uiso 1 1 calc R U . . .
C31C C 0.7198(2) 0.8245(2) 0.57513(13) 0.0237(7) Uani 1 1 d . . . . .
C32C C 0.6324(2) 0.8051(2) 0.57003(14) 0.0261(7) Uani 1 1 d . . . . .
C33C C 0.6087(2) 0.8582(2) 0.59721(15) 0.0308(8) Uani 1 1 d . . . . .
H33C H 0.550060 0.847363 0.594855 0.037 Uiso 1 1 calc R U . . .
C34C C 0.6687(2) 0.9264(2) 0.62764(16) 0.0326(8) Uani 1 1 d . . . . .
H34C H 0.650818 0.961701 0.645825 0.039 Uiso 1 1 calc R U . . .
C35C C 0.7544(2) 0.9435(2) 0.63168(15) 0.0297(8) Uani 1 1 d . . . . .
H35C H 0.794997 0.990719 0.652538 0.036 Uiso 1 1 calc R U . . .
C36C C 0.7825(2) 0.8924(2) 0.60560(14) 0.0241(7) Uani 1 1 d . . . . .
C37C C 0.5643(2) 0.7305(3) 0.53712(16) 0.0343(8) Uani 1 1 d . . . . .
H37C H 0.595686 0.707285 0.515991 0.041 Uiso 1 1 calc R U . . .
C38C C 0.5165(3) 0.7613(3) 0.50120(18) 0.0448(10) Uani 1 1 d . . . . .
H38G H 0.481791 0.780425 0.521150 0.067 Uiso 1 1 calc R U . . .
H38H H 0.477245 0.712636 0.478817 0.067 Uiso 1 1 calc R U . . .
H38I H 0.559804 0.810675 0.480605 0.067 Uiso 1 1 calc R U . . .
C39C C 0.4982(3) 0.6556(3) 0.57130(19) 0.0502(11) Uani 1 1 d . . . . .
H39G H 0.528879 0.631430 0.590834 0.075 Uiso 1 1 calc R U . . .
H39H H 0.452527 0.609053 0.550183 0.075 Uiso 1 1 calc R U . . .
H39I H 0.470802 0.678398 0.594727 0.075 Uiso 1 1 calc R U . . .
C40C C 0.8766(2) 0.9119(2) 0.61110(16) 0.0321(8) Uani 1 1 d . . . . .
H40C H 0.884808 0.871658 0.587660 0.038 Uiso 1 1 calc R U . . .
C41C C 0.8956(3) 0.8944(5) 0.6650(3) 0.086(2) Uani 1 1 d . . . . .
H41G H 0.888917 0.933834 0.688662 0.129 Uiso 1 1 calc R U . . .
H41H H 0.956023 0.905009 0.666831 0.129 Uiso 1 1 calc R U . . .
H41I H 0.854193 0.833033 0.674140 0.129 Uiso 1 1 calc R U . . .
C42C C 0.9415(3) 1.0059(3) 0.5957(3) 0.0606(15) Uani 1 1 d . . . . .
H42G H 0.929803 1.015769 0.560606 0.091 Uiso 1 1 calc R U . . .
H42H H 1.001646 1.015973 0.598279 0.091 Uiso 1 1 calc R U . . .
H42I H 0.935039 1.046718 0.618402 0.091 Uiso 1 1 calc R U . . .

loop_
_atom_site_aniso_label
_atom_site_aniso_U_11
_atom_site_aniso_U_22
_atom_site_aniso_U_33
_atom_site_aniso_U_23
_atom_site_aniso_U_13
_atom_site_aniso_U_12
B1A 0.0227(16) 0.0225(16) 0.0188(19) 0.0018(14) 0.0026(14) 0.0131(14)
Cl1A 0.0353(4) 0.0285(4) 0.0289(5) 0.0063(3) 0.0072(4) 0.0225(4)
Cl2A 0.0249(4) 0.0301(4) 0.0421(6) 0.0115(4) 0.0080(4) 0.0126(3)
Si1A 0.0387(5) 0.0327(5) 0.0176(5) 0.0033(4) -0.0013(4) 0.0208(4)
Cl3A 0.0374(5) 0.0580(6) 0.0458(7) -0.0007(5) -0.0134(5) 0.0226(5)
Cl4A 0.0544(6) 0.0402(5) 0.0223(5) -0.0015(4) 0.0032(4) 0.0274(4)
Cl5A 0.0848(8) 0.0499(6) 0.0286(6) 0.0150(5) 0.0051(5) 0.0443(6)
N1A 0.0291(14) 0.0223(13) 0.0178(15) 0.0018(11) 0.0021(11) 0.0157(11)
N2A 0.0263(13) 0.0229(13) 0.0174(15) 0.0001(11) 0.0022(11) 0.0140(11)
C1A 0.0186(14) 0.0189(14) 0.0189(17) -0.0013(12) 0.0013(12) 0.0102(12)
C2A 0.043(2) 0.0308(17) 0.024(2) 0.0071(15) 0.0054(16) 0.0259(16)
C3A 0.042(2) 0.0333(18) 0.0160(18) 0.0059(14) 0.0042(15) 0.0213(16)
C11A 0.0340(17) 0.0277(16) 0.0182(18) 0.0026(13) 0.0036(14) 0.0212(14)
C12A 0.0350(18) 0.0315(17) 0.026(2) 0.0019(14) 0.0008(15) 0.0232(15)
C13A 0.040(2) 0.047(2) 0.032(2) -0.0010(17) 0.0043(17) 0.0320(18)
C14A 0.057(2) 0.045(2) 0.033(2) -0.0091(18) 0.0027(19) 0.038(2)
C15A 0.047(2) 0.0301(18) 0.032(2) -0.0059(16) 0.0003(17) 0.0217(17)
C16A 0.0404(19) 0.0262(16) 0.0226(19) 0.0020(14) 0.0018(15) 0.0200(15)
C17A 0.0338(18) 0.0388(19) 0.030(2) -0.0029(16) -0.0005(16) 0.0238(16)
C18A 0.031(2) 0.057(3) 0.053(3) -0.006(2) 0.0036(19) 0.0192(19)
C19A 0.055(2) 0.054(2) 0.045(3) -0.010(2) -0.013(2) 0.039(2)
C20A 0.0348(19) 0.0268(17) 0.031(2) -0.0019(15) 0.0019(16) 0.0120(15)
C21A 0.037(2) 0.042(2) 0.045(3) -0.008(2) -0.0028(19) 0.0114(18)
C22A 0.049(2) 0.039(2) 0.044(3) 0.009(2) 0.008(2) 0.0106(19)
C31A 0.0264(16) 0.0246(15) 0.0172(17) -0.0007(13) 0.0039(13) 0.0145(13)
C32A 0.0272(17) 0.0280(16) 0.0243(19) 0.0002(14) 0.0010(14) 0.0147(14)
C33A 0.0360(19) 0.0294(17) 0.027(2) -0.0075(15) -0.0009(15) 0.0163(15)
C34A 0.041(2) 0.042(2) 0.031(2) -0.0051(17) 0.0082(17) 0.0282(17)
C35A 0.0253(17) 0.0395(19) 0.035(2) -0.0014(17) 0.0052(15) 0.0187(15)
C36A 0.0261(16) 0.0300(17) 0.0222(19) 0.0015(14) 0.0034(14) 0.0124(14)
C37A 0.0250(17) 0.0344(19) 0.041(2) -0.0061(17) -0.0002(16) 0.0127(15)
C38A 0.035(2) 0.074(3) 0.061(4) 0.011(3) -0.014(2) 0.021(2)
C39A 0.035(2) 0.052(2) 0.046(3) 0.006(2) 0.0070(19) 0.0127(19)
C40A 0.0271(17) 0.0370(19) 0.032(2) -0.0055(17) -0.0032(16) 0.0123(15)
C41A 0.0306(19) 0.052(2) 0.036(2) 0.0029(19) -0.0049(17) 0.0119(18)
C42A 0.049(2) 0.036(2) 0.051(3) 0.002(2) -0.017(2) 0.0031(19)
B1B 0.0242(17) 0.0233(17) 0.020(2) -0.0015(14) 0.0000(14) 0.0146(14)
Cl1B 0.0547(5) 0.0260(4) 0.0293(5) 0.0030(4) 0.0074(4) 0.0268(4)
Cl2B 0.0297(4) 0.0438(5) 0.0328(5) 0.0061(4) -0.0057(4) 0.0190(4)
Si1B 0.0344(5) 0.0258(4) 0.0205(5) 0.0061(4) 0.0059(4) 0.0177(4)
Cl3B 0.0820(8) 0.0560(6) 0.0347(6) 0.0216(5) 0.0113(5) 0.0507(6)
Cl4B 0.0499(5) 0.0363(5) 0.0237(5) 0.0007(4) 0.0080(4) 0.0237(4)
Cl5B 0.0343(5) 0.0375(5) 0.0461(6) 0.0011(4) 0.0106(4) 0.0084(4)
N1B 0.0247(13) 0.0201(12) 0.0190(15) 0.0023(11) 0.0022(11) 0.0120(11)
N2B 0.0181(12) 0.0227(13) 0.0167(14) -0.0002(11) 0.0012(10) 0.0093(10)
C1B 0.0160(13) 0.0171(13) 0.0166(16) -0.0002(12) -0.0006(12) 0.0068(11)
C2B 0.0298(17) 0.0303(17) 0.0199(18) 0.0068(14) 0.0040(14) 0.0160(14)
C3B 0.0378(18) 0.0263(16) 0.028(2) 0.0077(14) 0.0039(15) 0.0197(15)
C11B 0.0332(17) 0.0191(14) 0.0212(18) 0.0016(13) 0.0027(14) 0.0175(13)
C12B 0.0299(16) 0.0258(16) 0.0225(19) 0.0045(14) 0.0024(14) 0.0170(14)
C13B 0.0365(19) 0.0345(19) 0.034(2) 0.0022(16) 0.0074(16) 0.0237(16)
C14B 0.049(2) 0.039(2) 0.036(2) -0.0063(17) 0.0071(19) 0.0295(19)
C15B 0.046(2) 0.0268(17) 0.037(2) -0.0082(16) 0.0004(18) 0.0179(16)
C16B 0.0337(18) 0.0215(15) 0.028(2) 0.0009(14) -0.0004(15) 0.0145(14)
C17B 0.0277(17) 0.0301(17) 0.032(2) -0.0011(15) 0.0000(15) 0.0164(14)
C18B 0.0310(19) 0.045(2) 0.045(3) 0.0001(19) 0.0024(18) 0.0145(17)
C19B 0.041(2) 0.053(2) 0.032(2) 0.0017(19) -0.0049(18) 0.0246(19)
C20B 0.0331(18) 0.0242(17) 0.038(2) -0.0027(15) 0.0011(16) 0.0113(15)
C21B 0.041(2) 0.085(4) 0.044(3) -0.024(3) -0.015(2) 0.028(2)
C22B 0.057(3) 0.031(2) 0.129(6) 0.021(3) 0.031(3) 0.016(2)
C31B 0.0279(16) 0.0243(15) 0.0152(17) -0.0021(13) 0.0025(13) 0.0126(13)
C32B 0.0292(17) 0.0306(17) 0.0207(19) 0.0001(15) -0.0002(14) 0.0079(15)
C33B 0.049(2) 0.0328(19) 0.031(2) -0.0110(17) -0.0062(18) 0.0132(17)
C34B 0.072(3) 0.050(2) 0.034(3) -0.014(2) -0.001(2) 0.039(2)
C35B 0.048(2) 0.053(2) 0.028(2) -0.0063(18) 0.0044(18) 0.035(2)
C36B 0.0288(17) 0.0325(17) 0.0228(19) 0.0012(15) 0.0020(14) 0.0176(15)
C37B 0.0242(17) 0.046(2) 0.023(2) -0.0051(16) -0.0004(15) 0.0063(16)
C38B 0.027(2) 0.080(4) 0.094(5) 0.046(4) 0.001(2) 0.001(2)
C39B 0.039(2) 0.059(3) 0.044(3) 0.008(2) 0.0037(19) 0.023(2)
C40B 0.0255(16) 0.0398(19) 0.030(2) 0.0011(16) 0.0011(15) 0.0180(15)
C41B 0.033(2) 0.062(3) 0.046(3) 0.007(2) -0.0050(19) 0.026(2)
C42B 0.033(2) 0.048(2) 0.041(3) 0.006(2) 0.0032(18) 0.0157(18)
B1C 0.0248(17) 0.0227(17) 0.021(2) 0.0003(14) 0.0031(15) 0.0134(15)
Cl1C 0.0425(5) 0.0317(4) 0.0269(5) 0.0060(4) 0.0068(4) 0.0259(4)
Cl2C 0.0266(4) 0.0332(4) 0.0464(6) 0.0124(4) 0.0083(4) 0.0127(4)
Si1C 0.0402(5) 0.0337(5) 0.0177(5) 0.0026(4) 0.0001(4) 0.0197(4)
Cl3C 0.0366(5) 0.0609(6) 0.0322(6) -0.0027(5) -0.0058(4) 0.0226(5)
Cl4C 0.0938(9) 0.0494(6) 0.0279(6) 0.0127(5) 0.0013(6) 0.0424(6)
Cl5C 0.0509(6) 0.0393(5) 0.0253(5) -0.0022(4) 0.0075(4) 0.0212(4)
N1C 0.0292(14) 0.0228(13) 0.0231(16) 0.0021(11) 0.0035(12) 0.0160(11)
N2C 0.0304(14) 0.0221(13) 0.0204(15) 0.0002(11) 0.0044(12) 0.0143(12)
C1C 0.0196(14) 0.0226(15) 0.0201(18) -0.0005(13) 0.0010(12) 0.0108(12)
C2C 0.047(2) 0.0281(17) 0.029(2) 0.0086(15) 0.0103(17) 0.0233(16)
C3C 0.047(2) 0.0286(17) 0.024(2) 0.0093(15) 0.0115(16) 0.0201(16)
C11C 0.0328(17) 0.0223(15) 0.0257(19) 0.0036(14) 0.0070(15) 0.0173(14)
C12C 0.0329(18) 0.0256(16) 0.029(2) 0.0003(14) 0.0033(15) 0.0153(14)
C13C 0.043(2) 0.0288(18) 0.036(2) -0.0064(16) 0.0028(17) 0.0177(16)
C14C 0.054(2) 0.043(2) 0.042(3) -0.0065(19) 0.013(2) 0.032(2)
C15C 0.0331(19) 0.040(2) 0.042(3) 0.0005(18) 0.0048(17) 0.0231(17)
C16C 0.0328(18) 0.0279(17) 0.031(2) 0.0011(15) 0.0015(15) 0.0180(15)
C17C 0.0319(18) 0.0283(18) 0.038(2) -0.0004(16) 0.0040(16) 0.0103(15)
C18C 0.033(2) 0.041(2) 0.048(3) -0.008(2) -0.0014(19) 0.0083(17)
C19C 0.043(2) 0.035(2) 0.056(3) 0.010(2) 0.011(2) 0.0082(18)
C20C 0.0318(18) 0.0370(19) 0.039(2) -0.0020(17) -0.0027(17) 0.0193(16)
C21C 0.032(2) 0.049(2) 0.059(3) -0.006(2) -0.002(2) 0.0171(18)
C22C 0.060(3) 0.057(3) 0.047(3) -0.003(2) -0.017(2) 0.033(2)
C31C 0.0296(16) 0.0255(16) 0.0198(18) 0.0042(13) 0.0080(14) 0.0167(14)
C32C 0.0286(17) 0.0277(17) 0.0199(18) 0.0023(14) 0.0047(14) 0.0125(14)
C33C 0.0309(18) 0.0351(18) 0.030(2) 0.0015(15) 0.0041(15) 0.0194(15)
C34C 0.041(2) 0.0322(18) 0.032(2) 0.0009(16) 0.0085(17) 0.0240(16)
C35C 0.0370(19) 0.0250(16) 0.024(2) -0.0027(14) 0.0006(15) 0.0132(15)
C36C 0.0295(17) 0.0228(15) 0.0198(18) 0.0023(13) 0.0029(14) 0.0128(14)
C37C 0.0307(18) 0.040(2) 0.029(2) -0.0050(16) 0.0003(16) 0.0152(16)
C38C 0.0324(19) 0.055(2) 0.040(3) -0.005(2) -0.0057(18) 0.0167(18)
C39C 0.045(2) 0.039(2) 0.042(3) -0.003(2) 0.001(2) 0.0026(18)
C40C 0.0306(18) 0.0314(18) 0.034(2) -0.0007(16) -0.0024(16) 0.0149(15)
C41C 0.050(3) 0.129(5) 0.071(4) 0.050(4) -0.002(3) 0.038(3)
C42C 0.034(2) 0.047(3) 0.093(5) 0.023(3) 0.018(2) 0.015(2)

_geom_special_details            
;
 All esds (except the esd in the dihedral angle between two l.s. planes)
 are estimated using the full covariance matrix.  The cell esds are taken
 into account individually in the estimation of esds in distances, angles
 and torsion angles; correlations between esds in cell parameters are only
 used when they are defined by crystal symmetry.  An approximate (isotropic)
 treatment of cell esds is used for estimating esds involving l.s. planes.
;

loop_
_geom_bond_atom_site_label_1
_geom_bond_atom_site_label_2
_geom_bond_distance
_geom_bond_site_symmetry_2
_geom_bond_publ_flag
B1A C1A 1.625(5) . ?
B1A Cl1A 1.865(3) . ?
B1A Cl2A 1.870(4) . ?
B1A Si1A 2.023(4) . ?
Si1A Cl3A 2.0570(14) . ?
Si1A Cl4A 2.0579(13) . ?
Si1A Cl5A 2.0663(14) . ?
N1A C1A 1.363(4) . ?
N1A C2A 1.375(5) . ?
N1A C11A 1.462(4) . ?
N2A C1A 1.358(4) . ?
N2A C3A 1.381(4) . ?
N2A C31A 1.463(4) . ?
C2A C3A 1.338(5) . ?
C2A H2A 0.9500 . ?
C3A H3A 0.9500 . ?
C11A C12A 1.397(5) . ?
C11A C16A 1.408(5) . ?
C12A C13A 1.397(5) . ?
C12A C17A 1.531(5) . ?
C13A C14A 1.379(6) . ?
C13A H13A 0.9500 . ?
C14A C15A 1.383(6) . ?
C14A H14A 0.9500 . ?
C15A C16A 1.398(5) . ?
C15A H15A 0.9500 . ?
C16A C20A 1.518(5) . ?
C17A C18A 1.529(6) . ?
C17A C19A 1.530(6) . ?
C17A H17A 1.0000 . ?
C18A H18A 0.9800 . ?
C18A H18B 0.9800 . ?
C18A H18C 0.9800 . ?
C19A H19A 0.9800 . ?
C19A H19B 0.9800 . ?
C19A H19C 0.9800 . ?
C20A C22A 1.534(6) . ?
C20A C21A 1.540(6) . ?
C20A H20A 1.0000 . ?
C21A H21A 0.9800 . ?
C21A H21B 0.9800 . ?
C21A H21C 0.9800 . ?
C22A H22A 0.9800 . ?
C22A H22B 0.9800 . ?
C22A H22C 0.9800 . ?
C31A C36A 1.391(5) . ?
C31A C32A 1.395(5) . ?
C32A C33A 1.400(5) . ?
C32A C37A 1.516(5) . ?
C33A C34A 1.377(5) . ?
C33A H33A 0.9500 . ?
C34A C35A 1.389(5) . ?
C34A H34A 0.9500 . ?
C35A C36A 1.394(5) . ?
C35A H35A 0.9500 . ?
C36A C40A 1.519(5) . ?
C37A C39A 1.521(6) . ?
C37A C38A 1.527(7) . ?
C37A H37A 1.0000 . ?
C38A H38A 0.9800 . ?
C38A H38B 0.9800 . ?
C38A H38C 0.9800 . ?
C39A H39A 0.9800 . ?
C39A H39B 0.9800 . ?
C39A H39C 0.9800 . ?
C40A C41A 1.530(6) . ?
C40A C42A 1.535(6) . ?
C40A H40A 1.0000 . ?
C41A H41A 0.9800 . ?
C41A H41B 0.9800 . ?
C41A H41C 0.9800 . ?
C42A H42A 0.9800 . ?
C42A H42B 0.9800 . ?
C42A H42C 0.9800 . ?
B1B C1B 1.629(5) . ?
B1B Cl1B 1.864(4) . ?
B1B Cl2B 1.872(4) . ?
B1B Si1B 2.028(4) . ?
Si1B Cl4B 2.0535(13) . ?
Si1B Cl5B 2.0591(14) . ?
Si1B Cl3B 2.0647(13) . ?
N1B C1B 1.356(4) . ?
N1B C3B 1.375(5) . ?
N1B C11B 1.466(4) . ?
N2B C1B 1.359(4) . ?
N2B C2B 1.374(4) . ?
N2B C31B 1.461(4) . ?
C2B C3B 1.340(5) . ?
C2B H2B 0.9500 . ?
C3B H3B 0.9500 . ?
C11B C16B 1.400(5) . ?
C11B C12B 1.404(5) . ?
C12B C13B 1.386(5) . ?
C12B C17B 1.529(5) . ?
C13B C14B 1.377(6) . ?
C13B H13B 0.9500 . ?
C14B C15B 1.385(5) . ?
C14B H14B 0.9500 . ?
C15B C16B 1.395(5) . ?
C15B H15B 0.9500 . ?
C16B C20B 1.513(5) . ?
C17B C18B 1.533(5) . ?
C17B C19B 1.536(5) . ?
C17B H17B 1.0000 . ?
C18B H18D 0.9800 . ?
C18B H18E 0.9800 . ?
C18B H18F 0.9800 . ?
C19B H19D 0.9800 . ?
C19B H19E 0.9800 . ?
C19B H19F 0.9800 . ?
C20B C21B 1.524(6) . ?
C20B C22B 1.531(6) . ?
C20B H20B 1.0000 . ?
C21B H21D 0.9800 . ?
C21B H21E 0.9800 . ?
C21B H21F 0.9800 . ?
C22B H22D 0.9800 . ?
C22B H22E 0.9800 . ?
C22B H22F 0.9800 . ?
C31B C36B 1.397(5) . ?
C31B C32B 1.403(5) . ?
C32B C33B 1.386(5) . ?
C32B C37B 1.521(5) . ?
C33B C34B 1.387(6) . ?
C33B H33B 0.9500 . ?
C34B C35B 1.363(6) . ?
C34B H34B 0.9500 . ?
C35B C36B 1.397(5) . ?
C35B H35B 0.9500 . ?
C36B C40B 1.516(5) . ?
C37B C39B 1.510(6) . ?
C37B C38B 1.542(6) . ?
C37B H37B 1.0000 . ?
C38B H38D 0.9800 . ?
C38B H38E 0.9800 . ?
C38B H38F 0.9800 . ?
C39B H39D 0.9800 . ?
C39B H39E 0.9800 . ?
C39B H39F 0.9800 . ?
C40B C42B 1.530(5) . ?
C40B C41B 1.536(5) . ?
C40B H40B 1.0000 . ?
C41B H41D 0.9800 . ?
C41B H41E 0.9800 . ?
C41B H41F 0.9800 . ?
C42B H42D 0.9800 . ?
C42B H42E 0.9800 . ?
C42B H42F 0.9800 . ?
B1C C1C 1.629(5) . ?
B1C Cl2C 1.864(4) . ?
B1C Cl1C 1.864(4) . ?
B1C Si1C 2.024(4) . ?
Si1C Cl5C 2.0550(14) . ?
Si1C Cl4C 2.0621(14) . ?
Si1C Cl3C 2.0654(14) . ?
N1C C2C 1.375(5) . ?
N1C C1C 1.375(4) . ?
N1C C11C 1.464(4) . ?
N2C C1C 1.363(4) . ?
N2C C3C 1.382(4) . ?
N2C C31C 1.461(4) . ?
C2C C3C 1.337(5) . ?
C2C H2C 0.9500 . ?
C3C H3C 0.9500 . ?
C11C C16C 1.403(5) . ?
C11C C12C 1.408(5) . ?
C12C C13C 1.395(5) . ?
C12C C17C 1.522(5) . ?
C13C C14C 1.376(6) . ?
C13C H13C 0.9500 . ?
C14C C15C 1.377(6) . ?
C14C H14C 0.9500 . ?
C15C C16C 1.399(5) . ?
C15C H15C 0.9500 . ?
C16C C20C 1.525(5) . ?
C17C C18C 1.531(6) . ?
C17C C19C 1.543(6) . ?
C17C H17C 1.0000 . ?
C18C H18G 0.9800 . ?
C18C H18H 0.9800 . ?
C18C H18I 0.9800 . ?
C19C H19G 0.9800 . ?
C19C H19H 0.9800 . ?
C19C H19I 0.9800 . ?
C20C C21C 1.525(6) . ?
C20C C22C 1.531(6) . ?
C20C H20C 1.0000 . ?
C21C H21G 0.9800 . ?
C21C H21H 0.9800 . ?
C21C H21I 0.9800 . ?
C22C H22G 0.9800 . ?
C22C H22H 0.9800 . ?
C22C H22I 0.9800 . ?
C31C C32C 1.399(5) . ?
C31C C36C 1.400(5) . ?
C32C C33C 1.390(5) . ?
C32C C37C 1.523(5) . ?
C33C C34C 1.385(5) . ?
C33C H33C 0.9500 . ?
C34C C35C 1.381(5) . ?
C34C H34C 0.9500 . ?
C35C C36C 1.397(5) . ?
C35C H35C 0.9500 . ?
C36C C40C 1.514(5) . ?
C37C C38C 1.529(6) . ?
C37C C39C 1.534(6) . ?
C37C H37C 1.0000 . ?
C38C H38G 0.9800 . ?
C38C H38H 0.9800 . ?
C38C H38I 0.9800 . ?
C39C H39G 0.9800 . ?
C39C H39H 0.9800 . ?
C39C H39I 0.9800 . ?
C40C C42C 1.515(5) . ?
C40C C41C 1.521(7) . ?
C40C H40C 1.0000 . ?
C41C H41G 0.9800 . ?
C41C H41H 0.9800 . ?
C41C H41I 0.9800 . ?
C42C H42G 0.9800 . ?
C42C H42H 0.9800 . ?
C42C H42I 0.9800 . ?

loop_
_geom_angle_atom_site_label_1
_geom_angle_atom_site_label_2
_geom_angle_atom_site_label_3
_geom_angle
_geom_angle_site_symmetry_1
_geom_angle_site_symmetry_3
_geom_angle_publ_flag
C1A B1A Cl1A 110.6(2) . . ?
C1A B1A Cl2A 107.7(2) . . ?
Cl1A B1A Cl2A 110.13(18) . . ?
C1A B1A Si1A 122.4(2) . . ?
Cl1A B1A Si1A 99.73(17) . . ?
Cl2A B1A Si1A 105.79(18) . . ?
B1A Si1A Cl3A 112.99(12) . . ?
B1A Si1A Cl4A 119.26(11) . . ?
Cl3A Si1A Cl4A 106.35(6) . . ?
B1A Si1A Cl5A 109.51(11) . . ?
Cl3A Si1A Cl5A 104.71(6) . . ?
Cl4A Si1A Cl5A 102.63(6) . . ?
C1A N1A C2A 110.3(3) . . ?
C1A N1A C11A 130.4(3) . . ?
C2A N1A C11A 119.2(3) . . ?
C1A N2A C3A 110.4(3) . . ?
C1A N2A C31A 132.8(3) . . ?
C3A N2A C31A 116.8(3) . . ?
N2A C1A N1A 104.8(3) . . ?
N2A C1A B1A 127.1(3) . . ?
N1A C1A B1A 127.7(3) . . ?
C3A C2A N1A 107.5(3) . . ?
C3A C2A H2A 126.3 . . ?
N1A C2A H2A 126.3 . . ?
C2A C3A N2A 107.0(3) . . ?
C2A C3A H3A 126.5 . . ?
N2A C3A H3A 126.5 . . ?
C12A C11A C16A 123.5(3) . . ?
C12A C11A N1A 118.6(3) . . ?
C16A C11A N1A 117.2(3) . . ?
C13A C12A C11A 117.1(3) . . ?
C13A C12A C17A 119.9(3) . . ?
C11A C12A C17A 122.9(3) . . ?
C14A C13A C12A 121.1(3) . . ?
C14A C13A H13A 119.4 . . ?
C12A C13A H13A 119.4 . . ?
C13A C14A C15A 120.5(3) . . ?
C13A C14A H14A 119.8 . . ?
C15A C14A H14A 119.8 . . ?
C14A C15A C16A 121.4(4) . . ?
C14A C15A H15A 119.3 . . ?
C16A C15A H15A 119.3 . . ?
C15A C16A C11A 116.4(3) . . ?
C15A C16A C20A 120.2(3) . . ?
C11A C16A C20A 123.4(3) . . ?
C18A C17A C19A 111.0(3) . . ?
C18A C17A C12A 111.3(3) . . ?
C19A C17A C12A 110.0(3) . . ?
C18A C17A H17A 108.1 . . ?
C19A C17A H17A 108.1 . . ?
C12A C17A H17A 108.1 . . ?
C17A C18A H18A 109.5 . . ?
C17A C18A H18B 109.5 . . ?
H18A C18A H18B 109.5 . . ?
C17A C18A H18C 109.5 . . ?
H18A C18A H18C 109.5 . . ?
H18B C18A H18C 109.5 . . ?
C17A C19A H19A 109.5 . . ?
C17A C19A H19B 109.5 . . ?
H19A C19A H19B 109.5 . . ?
C17A C19A H19C 109.5 . . ?
H19A C19A H19C 109.5 . . ?
H19B C19A H19C 109.5 . . ?
C16A C20A C22A 111.2(3) . . ?
C16A C20A C21A 113.0(3) . . ?
C22A C20A C21A 109.2(3) . . ?
C16A C20A H20A 107.8 . . ?
C22A C20A H20A 107.8 . . ?
C21A C20A H20A 107.8 . . ?
C20A C21A H21A 109.5 . . ?
C20A C21A H21B 109.5 . . ?
H21A C21A H21B 109.5 . . ?
C20A C21A H21C 109.5 . . ?
H21A C21A H21C 109.5 . . ?
H21B C21A H21C 109.5 . . ?
C20A C22A H22A 109.5 . . ?
C20A C22A H22B 109.5 . . ?
H22A C22A H22B 109.5 . . ?
C20A C22A H22C 109.5 . . ?
H22A C22A H22C 109.5 . . ?
H22B C22A H22C 109.5 . . ?
C36A C31A C32A 123.8(3) . . ?
C36A C31A N2A 117.7(3) . . ?
C32A C31A N2A 118.0(3) . . ?
C31A C32A C33A 116.9(3) . . ?
C31A C32A C37A 123.6(3) . . ?
C33A C32A C37A 119.6(3) . . ?
C34A C33A C32A 121.0(3) . . ?
C34A C33A H33A 119.5 . . ?
C32A C33A H33A 119.5 . . ?
C33A C34A C35A 120.4(3) . . ?
C33A C34A H34A 119.8 . . ?
C35A C34A H34A 119.8 . . ?
C34A C35A C36A 121.0(3) . . ?
C34A C35A H35A 119.5 . . ?
C36A C35A H35A 119.5 . . ?
C31A C36A C35A 117.0(3) . . ?
C31A C36A C40A 123.2(3) . . ?
C35A C36A C40A 119.8(3) . . ?
C32A C37A C39A 110.7(3) . . ?
C32A C37A C38A 111.7(4) . . ?
C39A C37A C38A 109.9(4) . . ?
C32A C37A H37A 108.1 . . ?
C39A C37A H37A 108.1 . . ?
C38A C37A H37A 108.1 . . ?
[truncated: 111,693 more chars]
